# Supplementary material for: Unraveling the Mechanism of StWRKY6 in Potato (Solanum tuberosum)’s Cadmium Tolerance for Ensuring Food Safety
Source: Foods. 2023 Jun 7;12(12):2303. doi: 10.3390/foods12122303 (PMC10296964; doi:10.3390/foods12122303)
Supplement: Supplementary file 1 [file foods-12-02303-s001.zip]

Archive with 1 entries (1 files):
- foods-2408689-supplementary.xlsx
