# Supplementary material for: Unraveling the Mechanism of StWRKY6 in Potato (Solanum tuberosum)’s Cadmium Tolerance for Ensuring Food Safety
Source: Foods. 2023 Jun 7;12(12):2303. doi: 10.3390/foods12122303 (PMC10296964; doi:10.3390/foods12122303)
Supplement: Supplementary file 1 [file foods-12-02303-s001.zip › foods-2408689-supplementary.xlsx]

## Sheet: Outline
Supplementary Materials
Unraveling the Mechanism of StWRKY6 in Potato (Solanum tuberosum)’s Cadmium Tolerance for Ensuring Food Safety
Guandi He 1,2, Muhammad Saleem 3, Tingfei Deng 4, Zhuoyan Zhong 1, Tengbing He 1 and Jiahai Wu 2,*
1 College of Agriculture, Guizhou University, Guiyang 550025, China; gdhe@gzu.edu.cn (G.H.); gs.zyzhong22@gzu.edu.cn (Z.Z.); tbhe@gzu.edu.cn (T.H.)
2 Guizhou Provincial Academy of Agricultural Sciences, Animal Husbandry and Veterinary Research Institute, Guiyang 550005, China
3 Department of Biological Sciences, Alabama State University, Office 314, 1627 Harris Way, Montgomery, AL 36104, USA; msaleem@alasu.edu
4 National Products Research Center of Guizhou Province, Guiyang 550025, China; dengtingfie@sina.com Montgomery, AL 36104, USA; msaleem@alasu.edu
* Correspondence: jhwu333@163.com
Supplementary Tables
Table S1 Annotation of StWRKY6 interacting proteins and their information in the potato genome
Table S2 Analysis of cis-acting elements of up-regulated genes induced by StWRKY6-OE
Table S3 DEGs information of StWRKY6-OE and WT (see Table SA-F for different groups)
Table S3A Genes differentially upregulated in response to Cd treatment in StWRKY6-OE line
Table S3B Differentially upregulated genes in StWRKY6-OE line under non-Cd stress conditions
Table S3C Genes differentially upregulated in StWRKY6-OE line under both non-Cd and Cd stress conditions
Table S3D Genes differentially downregulated in StWRKY6-OE line under Cd stress conditions
Table S3E Genes differentially downregulated in StWRKY6-OE line under non-Cd stress conditions
Table S3F Genes differentially downregulated in StWRKY6-OE line under both non-Cd and Cd stress conditions
Supplementary Figures
Figure S1 Details of StWRKY6-1302 vector. The part highlighted with the red line on the plasmid circle is StWRKY6
Figure S2 The ipath metabolic pathway analysis of differentially up-regulated genes in StWRKY6-OE compared with WT under Cd treatment
Figure S3 The interaction between differentially up-regulated genes in StWRKY6-OE under 100 μM Cd treatment

## Sheet: Table S1
Table S1 Annotation of StWRKY6 interacting proteins and their information in the potato genome
Proteins	Protein information
PGSC0003DMT400018774	Nitrogen regulatory protein p-ii homolog; Belongs to the P(II) protein family
PGSC0003DMT400081778	Jasmonate ZIM-domain protein 3
PGSC0003DMT400013810	Sigma factor binding protein 2, chloroplastic-like; Sigma factor binding protein 1
StWRKY6	WRKY-type transcription factor
PGSC0003DMT400021384	LRR receptor-like serine/threonine-protein kinase FLS2
PGSC0003DMT400044590	ATFP4
PGSC0003DMT400061516	Sorting nexin-4
PGSC0003DMT400012995	Suberization-associated anionic peroxidase 2-like; Peroxidase; Belongs to the peroxidase family. Classical plant (class III) peroxidase subfamily
PGSC0003DMT400038196	E3 ubiquitin-protein ligase PUB23-like; RING-type E3 ubiquitin transferase; Spotted leaf protein
PGSC0003DMT400077598	Caffeoylshikimate esterase-like; Esterase/lipase/thioesterase family protein
PGSC0003DMT400023399	Probable amino-acid acetyltransferase nags1, chloroplastic; N-acetyl-glutamate synthase
PGSC0003DMT400010164	Acetylglutamate kinase, chloroplastic; Acetylglutamate kinase
PGSC0003DMT400055176	Probable amino-acid acetyltransferase nags1, chloroplastic; N-acetyl-glutamate synthase
PGSC0003DMT400075420	Vacuolar protein sorting-associated protein 35; Plays a role in vesicular protein sorting
PGSC0003DMT400009386	Vacuolar protein sorting-associated protein 35; Plays a role in vesicular protein sorting
PGSC0003DMT400050774	Ras-related protein rhn1-like; GTP binding protein
PGSC0003DMT400058024	Vacuolar protein sorting-associated protein 35; Plays a role in vesicular protein sorting
PGSC0003DMT400055259	Ras-related protein rab-5c; Guanine nucleotide regulatory protein
PGSC0003DMT400005977	Photosystem ii stability/assembly factor hcf136, chloroplastic
PGSC0003DMT400046728	Vacuolar protein sorting; Belongs to the VPS29 family

## Sheet: Table S2
Table S2 Analysis of cis-acting elements of up-regulated genes induced by StWRKY6-OE
Gene Name	Gene ID	Cis-element	Nucleotide Sequence	Start	End	Function
ABCG1	AT2G39350	TCA-element	CCATCTTTTT	1880	1889	cis-acting element involved in salicylic acid responsiveness
ABCG1	AT2G39350	G-box	TAAACGTG	266	274	cis-acting regulatory element involved in light responsiveness
ABCG1	AT2G39350	G-box	TAAACGTG	625	633	cis-acting regulatory element involved in light responsiveness
ABCG1	AT2G39350	G-box	CACGTC	1260	1266	cis-acting regulatory element involved in light responsiveness
ABCG1	AT2G39350	GATA-motif	AAGGATAAGG	255	264	part of a light responsive element
ABCG1	AT2G39350	I-box	GTATAAGGCC	199	208	part of a light responsive element
ABCG1	AT2G39350	I-box	GTATAAGGCC	216	225	part of a light responsive element
ABCG1	AT2G39350	MRE	AACCTAA	1387	1394	MYB binding site involved in light responsiveness
ABCG1	AT2G39350	CAAT-box	CAAAT	283	288	common cis-acting element in promoter and enhancer regions
ABCG1	AT2G39350	CAAT-box	CAAAT	501	506	common cis-acting element in promoter and enhancer regions
ABCG1	AT2G39350	CAAT-box	CAAAT	718	723	common cis-acting element in promoter and enhancer regions
ABCG1	AT2G39350	CAAT-box	CCAAT	841	846	common cis-acting element in promoter and enhancer regions
ABCG1	AT2G39350	CAAT-box	CAAAT	879	884	common cis-acting element in promoter and enhancer regions
ABCG1	AT2G39350	CAAT-box	CAAAT	909	914	common cis-acting element in promoter and enhancer regions
ABCG1	AT2G39350	CAAT-box	CAAAT	918	923	common cis-acting element in promoter and enhancer regions
ABCG1	AT2G39350	CAAT-box	CAAAT	1092	1097	common cis-acting element in promoter and enhancer regions
ABCG1	AT2G39350	CAAT-box	CAAAT	1154	1159	common cis-acting element in promoter and enhancer regions
ABCG1	AT2G39350	CAAT-box	CCAAT	1169	1174	common cis-acting element in promoter and enhancer regions
ABCG1	AT2G39350	CAAT-box	CAAAT	1310	1315	common cis-acting element in promoter and enhancer regions
ABCG1	AT2G39350	CAAT-box	CAAAT	1335	1340	common cis-acting element in promoter and enhancer regions
ABCG1	AT2G39350	CAAT-box	CCAAT	1451	1456	common cis-acting element in promoter and enhancer regions
ABCG1	AT2G39350	CAAT-box	CCAAT	1651	1656	common cis-acting element in promoter and enhancer regions
ABCG1	AT2G39350	CAAT-box	CAAAT	1674	1679	common cis-acting element in promoter and enhancer regions
ABCG1	AT2G39350	CAAT-box	CAAAT	1686	1691	common cis-acting element in promoter and enhancer regions
ABCG1	AT2G39350	CAAT-box	CAAAT	1969	1974	common cis-acting element in promoter and enhancer regions
ABCG1	AT2G39350	CGTCA-motif	CGTCA	406	411	cis-acting regulatory element involved in the MeJA-responsiveness
ABCG1	AT2G39350	G-Box	CACGTT	268	274	cis-acting regulatory element involved in light responsiveness
ABCG1	AT2G39350	G-Box	CACGTT	627	633	cis-acting regulatory element involved in light responsiveness
ABCG1	AT2G39350	G-Box	CACGTT	1397	1403	cis-acting regulatory element involved in light responsiveness
ABCG1	AT2G39350	GT1-motif	GGTTAA	1013	1019	light responsive element
ABCG1	AT2G39350	GT1-motif	GGTTAAT	1654	1661	light responsive element
ABCG1	AT2G39350	GARE-motif	TCTGTTG	1680	1687	gibberellin-responsive element
ABCG1	AT2G39350	TATC-box	TATCCCA	555	562	cis-acting element involved in gibberellin-responsiveness
ABCG1	AT2G39350	TATA-box	ATTATA	213	219	core promoter element around -30 of transcription start
ABCG1	AT2G39350	TATA-box	TATATAA	214	221	core promoter element around -30 of transcription start
ABCG1	AT2G39350	TATA-box	TATATA	215	221	core promoter element around -30 of transcription start
ABCG1	AT2G39350	TATA-box	ATATAA	216	222	core promoter element around -30 of transcription start
ABCG1	AT2G39350	TATA-box	TATA	217	221	core promoter element around -30 of transcription start
ABCG1	AT2G39350	TATA-box	TACAAAA	469	476	core promoter element around -30 of transcription start
ABCG1	AT2G39350	TATA-box	ATTATA	479	485	core promoter element around -30 of transcription start
ABCG1	AT2G39350	TATA-box	TATATAA	480	487	core promoter element around -30 of transcription start
ABCG1	AT2G39350	TATA-box	TATATA	481	487	core promoter element around -30 of transcription start
ABCG1	AT2G39350	TATA-box	ATATAA	482	488	core promoter element around -30 of transcription start
ABCG1	AT2G39350	TATA-box	TATA	483	487	core promoter element around -30 of transcription start
ABCG1	AT2G39350	TATA-box	TATA	647	651	core promoter element around -30 of transcription start
ABCG1	AT2G39350	TATA-box	TATA	726	730	core promoter element around -30 of transcription start
ABCG1	AT2G39350	TATA-box	TATAA	745	750	core promoter element around -30 of transcription start
ABCG1	AT2G39350	TATA-box	TATA	746	750	core promoter element around -30 of transcription start
ABCG1	AT2G39350	TATA-box	TACATAAA	799	807	core promoter element around -30 of transcription start
ABCG1	AT2G39350	TATA-box	ATTATA	844	850	core promoter element around -30 of transcription start
ABCG1	AT2G39350	TATA-box	TATAA	845	850	core promoter element around -30 of transcription start
ABCG1	AT2G39350	TATA-box	TATA	846	850	core promoter element around -30 of transcription start
ABCG1	AT2G39350	TATA-box	TATA	851	855	core promoter element around -30 of transcription start
ABCG1	AT2G39350	TATA-box	taTATAAAtc	865	874	core promoter element around -30 of transcription start
ABCG1	AT2G39350	TATA-box	ATATAA	870	876	core promoter element around -30 of transcription start
ABCG1	AT2G39350	TATA-box	TATA	871	875	core promoter element around -30 of transcription start
ABCG1	AT2G39350	TATA-box	TATAAAA	941	948	core promoter element around -30 of transcription start
ABCG1	AT2G39350	TATA-box	TATAAA	942	948	core promoter element around -30 of transcription start
ABCG1	AT2G39350	TATA-box	TATAA	943	948	core promoter element around -30 of transcription start
ABCG1	AT2G39350	TATA-box	TATA	944	948	core promoter element around -30 of transcription start
ABCG1	AT2G39350	TATA-box	ATATAT	994	1000	core promoter element around -30 of transcription start
ABCG1	AT2G39350	TATA-box	TATATA	995	1001	core promoter element around -30 of transcription start
ABCG1	AT2G39350	TATA-box	ATATAT	996	1002	core promoter element around -30 of transcription start
ABCG1	AT2G39350	TATA-box	TATA	997	1001	core promoter element around -30 of transcription start
ABCG1	AT2G39350	TATA-box	TATA	1038	1042	core promoter element around -30 of transcription start
ABCG1	AT2G39350	TATA-box	TAAAGATT	1057	1065	core promoter element around -30 of transcription start
ABCG1	AT2G39350	TATA-box	ATTATA	1147	1153	core promoter element around -30 of transcription start
ABCG1	AT2G39350	TATA-box	TATATAA	1148	1155	core promoter element around -30 of transcription start
ABCG1	AT2G39350	TATA-box	TATATA	1149	1155	core promoter element around -30 of transcription start
ABCG1	AT2G39350	TATA-box	ATATAT	1150	1156	core promoter element around -30 of transcription start
ABCG1	AT2G39350	TATA-box	TATA	1151	1155	core promoter element around -30 of transcription start
ABCG1	AT2G39350	TATA-box	TATATA	1174	1180	core promoter element around -30 of transcription start
ABCG1	AT2G39350	TATA-box	ATATAA	1175	1181	core promoter element around -30 of transcription start
ABCG1	AT2G39350	TATA-box	TATA	1176	1180	core promoter element around -30 of transcription start
ABCG1	AT2G39350	TATA-box	TATA	1200	1204	core promoter element around -30 of transcription start
ABCG1	AT2G39350	TATA-box	ATATAT	1218	1224	core promoter element around -30 of transcription start
ABCG1	AT2G39350	TATA-box	TATA	1219	1223	core promoter element around -30 of transcription start
ABCG1	AT2G39350	TATA-box	TATACA	1229	1235	core promoter element around -30 of transcription start
ABCG1	AT2G39350	TATA-box	TATA	1231	1235	core promoter element around -30 of transcription start
ABCG1	AT2G39350	TATA-box	TATA	1301	1305	core promoter element around -30 of transcription start
ABCG1	AT2G39350	TATA-box	TACAAAA	1323	1330	core promoter element around -30 of transcription start
ABCG1	AT2G39350	TATA-box	TATA	1459	1463	core promoter element around -30 of transcription start
ABCG1	AT2G39350	TATA-box	TATA	1507	1511	core promoter element around -30 of transcription start
ABCG1	AT2G39350	TATA-box	TATA	1592	1596	core promoter element around -30 of transcription start
ABCG1	AT2G39350	TATA-box	TATA	1908	1912	core promoter element around -30 of transcription start
ABCG1	AT2G39350	TATA-box	TATAA	1954	1959	core promoter element around -30 of transcription start
ABCG1	AT2G39350	TATA-box	TATA	1955	1959	core promoter element around -30 of transcription start
ABCG1	AT2G39350	ARE	AAACCA	49	55	cis-acting regulatory element essential for the anaerobic induction
ABCG1	AT2G39350	ARE	AAACCA	85	91	cis-acting regulatory element essential for the anaerobic induction
ABCG1	AT2G39350	ARE	AAACCA	1667	1673	cis-acting regulatory element essential for the anaerobic induction
ABCG1	AT2G39350	ABRE	GCCGCGTGGC	105	114	cis-acting element involved in the abscisic acid responsiveness
ABCG1	AT2G39350	ABRE	ACGTG	269	274	cis-acting element involved in the abscisic acid responsiveness
ABCG1	AT2G39350	ABRE	ACGTG	628	633	cis-acting element involved in the abscisic acid responsiveness
ABCG1	AT2G39350	ABRE	ACGTG	1260	1265	cis-acting element involved in the abscisic acid responsiveness
ABCG1	AT2G39350	ABRE	ACGTG	1397	1402	cis-acting element involved in the abscisic acid responsiveness
ABCG1	AT2G39350	TGA-element	AACGAC	122	128	auxin-responsive element
ABCG1	AT2G39350	LTR	CCGAAA	13	19	cis-acting element involved in low-temperature responsiveness
ABCG1	AT2G39350	AuxRR-core	GGTCCAT	1164	1171	cis-acting regulatory element involved in auxin responsiveness
ABCG1	AT2G39350	CCAAT-box	CAACGG	562	568	MYBHv1 binding site
ABCG1	AT2G39350	TGACG-motif	TGACG	406	411	cis-acting regulatory element involved in the MeJA-responsiveness
ABCG1	AT2G39350	Box 4	ATTAAT	425	431	part of a conserved DNA module involved in light responsiveness
ABCG1	AT2G39350	ATC-motif	AGTAATCT	1193	1201	part of a conserved DNA module involved in light responsiveness
ATCSLA01	AT4G16590	CGTCA-motif	CGTCA	947	952	cis-acting regulatory element involved in the MeJA-responsiveness
ATCSLA01	AT4G16590	CGTCA-motif	CGTCA	1282	1287	cis-acting regulatory element involved in the MeJA-responsiveness
ATCSLA01	AT4G16590	CGTCA-motif	CGTCA	1618	1623	cis-acting regulatory element involved in the MeJA-responsiveness
ATCSLA01	AT4G16590	CAAT-box	CAAAT	11	16	common cis-acting element in promoter and enhancer regions
ATCSLA01	AT4G16590	CAAT-box	CAAAT	122	127	common cis-acting element in promoter and enhancer regions
ATCSLA01	AT4G16590	CAAT-box	CAAAT	128	133	common cis-acting element in promoter and enhancer regions
ATCSLA01	AT4G16590	CAAT-box	CAAAT	382	387	common cis-acting element in promoter and enhancer regions
ATCSLA01	AT4G16590	CAAT-box	CAAAT	444	449	common cis-acting element in promoter and enhancer regions
ATCSLA01	AT4G16590	CAAT-box	CAAAT	460	465	common cis-acting element in promoter and enhancer regions
ATCSLA01	AT4G16590	CAAT-box	CAAAT	898	903	common cis-acting element in promoter and enhancer regions
ATCSLA01	AT4G16590	CAAT-box	CAAAT	1035	1040	common cis-acting element in promoter and enhancer regions
ATCSLA01	AT4G16590	CAAT-box	CCAAT	1079	1084	common cis-acting element in promoter and enhancer regions
ATCSLA01	AT4G16590	CAAT-box	CAAAT	1219	1224	common cis-acting element in promoter and enhancer regions
ATCSLA01	AT4G16590	CAAT-box	CAAAT	1351	1356	common cis-acting element in promoter and enhancer regions
ATCSLA01	AT4G16590	CAAT-box	CAAAT	1480	1485	common cis-acting element in promoter and enhancer regions
ATCSLA01	AT4G16590	CAAT-box	CCAAT	1515	1520	common cis-acting element in promoter and enhancer regions
ATCSLA01	AT4G16590	CAAT-box	CCAAT	1816	1821	common cis-acting element in promoter and enhancer regions
ATCSLA01	AT4G16590	G-Box	CACGTG	1690	1696	cis-acting regulatory element involved in light responsiveness
ATCSLA01	AT4G16590	G-box	CACGTC	945	951	cis-acting regulatory element involved in light responsiveness
ATCSLA01	AT4G16590	G-box	TAACACGTAG	1687	1696	cis-acting regulatory element involved in light responsiveness
ATCSLA01	AT4G16590	G-box	CACGTG	1690	1696	cis-acting regulatory element involved in light responsiveness
ATCSLA01	AT4G16590	AT-rich element	ATAGAAATCAA	1307	1317	binding site of AT-rich DNA binding protein (ATBP-1)
ATCSLA01	AT4G16590	ATC-motif	AGTAATCT	171	179	part of a conserved DNA module involved in light responsiveness
ATCSLA01	AT4G16590	Box 4	ATTAAT	877	883	part of a conserved DNA module involved in light responsiveness
ATCSLA01	AT4G16590	TGACG-motif	TGACG	947	952	cis-acting regulatory element involved in the MeJA-responsiveness
ATCSLA01	AT4G16590	TGACG-motif	TGACG	1282	1287	cis-acting regulatory element involved in the MeJA-responsiveness
ATCSLA01	AT4G16590	TGACG-motif	TGACG	1618	1623	cis-acting regulatory element involved in the MeJA-responsiveness
ATCSLA01	AT4G16590	MBSI	TTTTTACGGTTA	902	913	MYB binding site involved in flavonoid biosynthetic genes regulation
ATCSLA01	AT4G16590	ARE	AAACCA	993	999	cis-acting regulatory element essential for the anaerobic induction
ATCSLA01	AT4G16590	ARE	AAACCA	1512	1518	cis-acting regulatory element essential for the anaerobic induction
ATCSLA01	AT4G16590	TATA-box	TATAAAA	115	122	core promoter element around -30 of transcription start
ATCSLA01	AT4G16590	TATA-box	TATAAA	116	122	core promoter element around -30 of transcription start
ATCSLA01	AT4G16590	TATA-box	TATAA	117	122	core promoter element around -30 of transcription start
ATCSLA01	AT4G16590	TATA-box	TATA	118	122	core promoter element around -30 of transcription start
ATCSLA01	AT4G16590	TATA-box	TATAA	196	201	core promoter element around -30 of transcription start
ATCSLA01	AT4G16590	TATA-box	TATA	197	201	core promoter element around -30 of transcription start
ATCSLA01	AT4G16590	TATA-box	ccTATAAAaa	228	237	core promoter element around -30 of transcription start
ATCSLA01	AT4G16590	TATA-box	TATA	230	234	core promoter element around -30 of transcription start
ATCSLA01	AT4G16590	TATA-box	TATA	316	320	core promoter element around -30 of transcription start
ATCSLA01	AT4G16590	TATA-box	TACAAAA	355	362	core promoter element around -30 of transcription start
ATCSLA01	AT4G16590	TATA-box	TATACA	373	379	core promoter element around -30 of transcription start
ATCSLA01	AT4G16590	TATA-box	TATA	375	379	core promoter element around -30 of transcription start
ATCSLA01	AT4G16590	TATA-box	TATA	476	480	core promoter element around -30 of transcription start
ATCSLA01	AT4G16590	TATA-box	TATACA	602	608	core promoter element around -30 of transcription start
ATCSLA01	AT4G16590	TATA-box	TATA	604	608	core promoter element around -30 of transcription start
ATCSLA01	AT4G16590	TATA-box	TATA	678	682	core promoter element around -30 of transcription start
ATCSLA01	AT4G16590	TATA-box	TATA	693	697	core promoter element around -30 of transcription start
ATCSLA01	AT4G16590	TATA-box	TATATTTATATTT	723	735	core promoter element around -30 of transcription start
ATCSLA01	AT4G16590	TATA-box	ATATAA	725	731	core promoter element around -30 of transcription start
ATCSLA01	AT4G16590	TATA-box	TATA	726	730	core promoter element around -30 of transcription start
ATCSLA01	AT4G16590	TATA-box	TACAAAA	732	739	core promoter element around -30 of transcription start
ATCSLA01	AT4G16590	TATA-box	TATTTAAA	1039	1047	core promoter element around -30 of transcription start
ATCSLA01	AT4G16590	TATA-box	ATATAT	1261	1267	core promoter element around -30 of transcription start
ATCSLA01	AT4G16590	TATA-box	TATATA	1262	1268	core promoter element around -30 of transcription start
ATCSLA01	AT4G16590	TATA-box	ATATAT	1263	1269	core promoter element around -30 of transcription start
ATCSLA01	AT4G16590	TATA-box	TATATA	1264	1270	core promoter element around -30 of transcription start
ATCSLA01	AT4G16590	TATA-box	ATATAT	1265	1271	core promoter element around -30 of transcription start
ATCSLA01	AT4G16590	TATA-box	TATA	1266	1270	core promoter element around -30 of transcription start
ATCSLA01	AT4G16590	TATA-box	TATA	1277	1281	core promoter element around -30 of transcription start
ATCSLA01	AT4G16590	TATA-box	TATA	1470	1474	core promoter element around -30 of transcription start
ATCSLA01	AT4G16590	TATA-box	TATAAAA	1559	1566	core promoter element around -30 of transcription start
ATCSLA01	AT4G16590	TATA-box	TATAAA	1560	1566	core promoter element around -30 of transcription start
ATCSLA01	AT4G16590	TATA-box	TATATAA	1561	1568	core promoter element around -30 of transcription start
ATCSLA01	AT4G16590	TATA-box	TATATA	1562	1568	core promoter element around -30 of transcription start
ATCSLA01	AT4G16590	TATA-box	ATATAA	1563	1569	core promoter element around -30 of transcription start
ATCSLA01	AT4G16590	TATA-box	TATA	1564	1568	core promoter element around -30 of transcription start
ATCSLA01	AT4G16590	TATA-box	TACAAAA	1629	1636	core promoter element around -30 of transcription start
ATCSLA01	AT4G16590	AE-box	AGAAACAA	506	514	part of a module for light response
ATCSLA01	AT4G16590	AE-box	AGAAACAA	1361	1369	part of a module for light response
ATCSLA01	AT4G16590	GARE-motif	TCTGTTG	1724	1731	gibberellin-responsive element
ATCSLA01	AT4G16590	ABRE	ACGTG	945	950	cis-acting element involved in the abscisic acid responsiveness
ATCSLA01	AT4G16590	ABRE	CACGTG	1690	1696	cis-acting element involved in the abscisic acid responsiveness
ATCSLA01	AT4G16590	ABRE	ACGTG	1691	1696	cis-acting element involved in the abscisic acid responsiveness
BAM5	AT4G15210	G-Box	CACGTG	239	245	cis-acting regulatory element involved in light responsiveness
BAM5	AT4G15210	G-Box	CACGTG	1579	1585	cis-acting regulatory element involved in light responsiveness
BAM5	AT4G15210	O2-site	GATGATGTGG	1441	1450	cis-acting regulatory element involved in zein metabolism regulation
BAM5	AT4G15210	CGTCA-motif	CGTCA	298	303	cis-acting regulatory element involved in the MeJA-responsiveness
BAM5	AT4G15210	CGTCA-motif	CGTCA	1712	1717	cis-acting regulatory element involved in the MeJA-responsiveness
BAM5	AT4G15210	LAMP-element	CTTTATCA	744	752	part of a light responsive element
BAM5	AT4G15210	CCAAT-box	CAACGG	1183	1189	MYBHv1 binding site
BAM5	AT4G15210	TGACG-motif	TGACG	298	303	cis-acting regulatory element involved in the MeJA-responsiveness
BAM5	AT4G15210	TGACG-motif	TGACG	1712	1717	cis-acting regulatory element involved in the MeJA-responsiveness
BAM5	AT4G15210	Box 4	ATTAAT	87	93	part of a conserved DNA module involved in light responsiveness
BAM5	AT4G15210	Box 4	ATTAAT	372	378	part of a conserved DNA module involved in light responsiveness
BAM5	AT4G15210	circadian	CAAAGATATC	1204	1213	cis-acting regulatory element involved in circadian control
BAM5	AT4G15210	GCN4_motif	TGAGTCA	1128	1135	cis-regulatory element involved in endosperm expression
BAM5	AT4G15210	TGA-element	AACGAC	1801	1807	auxin-responsive element
BAM5	AT4G15210	ATCT-motif	AATCTAATCC	1174	1183	part of a conserved DNA module involved in light responsiveness
BAM5	AT4G15210	ARE	AAACCA	782	788	cis-acting regulatory element essential for the anaerobic induction
BAM5	AT4G15210	CAT-box	GCCACT	1625	1631	cis-acting regulatory element related to meristem expression
BAM5	AT4G15210	MRE	AACCTAA	1174	1181	MYB binding site involved in light responsiveness
BAM5	AT4G15210	CAAT-box	CCAAT	39	44	common cis-acting element in promoter and enhancer regions
BAM5	AT4G15210	CAAT-box	CCAAT	116	121	common cis-acting element in promoter and enhancer regions
BAM5	AT4G15210	CAAT-box	CAAAT	177	182	common cis-acting element in promoter and enhancer regions
BAM5	AT4G15210	CAAT-box	CAAAT	408	413	common cis-acting element in promoter and enhancer regions
BAM5	AT4G15210	CAAT-box	CAAAT	538	543	common cis-acting element in promoter and enhancer regions
BAM5	AT4G15210	CAAT-box	CAAAT	839	844	common cis-acting element in promoter and enhancer regions
BAM5	AT4G15210	CAAT-box	CAAAT	943	948	common cis-acting element in promoter and enhancer regions
BAM5	AT4G15210	CAAT-box	CAAAT	1056	1061	common cis-acting element in promoter and enhancer regions
BAM5	AT4G15210	CAAT-box	CAAAT	1094	1099	common cis-acting element in promoter and enhancer regions
BAM5	AT4G15210	CAAT-box	CCAAT	1117	1122	common cis-acting element in promoter and enhancer regions
BAM5	AT4G15210	CAAT-box	CAAAT	1125	1130	common cis-acting element in promoter and enhancer regions
BAM5	AT4G15210	CAAT-box	CAAAT	1279	1284	common cis-acting element in promoter and enhancer regions
BAM5	AT4G15210	CAAT-box	CAAAT	1427	1432	common cis-acting element in promoter and enhancer regions
BAM5	AT4G15210	CAAT-box	AGCTCAATTTCA	1500	1511	common cis-acting element in promoter and enhancer regions
BAM5	AT4G15210	CAAT-box	CAAAT	1531	1536	common cis-acting element in promoter and enhancer regions
BAM5	AT4G15210	CAAT-box	CAAAT	1557	1562	common cis-acting element in promoter and enhancer regions
BAM5	AT4G15210	CAAT-box	CAAAT	1565	1570	common cis-acting element in promoter and enhancer regions
BAM5	AT4G15210	CAAT-box	CAAAT	1773	1778	common cis-acting element in promoter and enhancer regions
BAM5	AT4G15210	G-box	ACACGTGT	238	246	cis-acting regulatory element involved in light responsiveness
BAM5	AT4G15210	G-box	CACGTG	239	245	cis-acting regulatory element involved in light responsiveness
BAM5	AT4G15210	G-box	TACGTG	268	274	cis-acting regulatory element involved in light responsiveness
BAM5	AT4G15210	G-box	CACGTG	1579	1585	cis-acting regulatory element involved in light responsiveness
BAM5	AT4G15210	I-box	TGATAATGT	1290	1299	part of a light responsive element
BAM5	AT4G15210	P-box	CCTTTTG	1338	1345	gibberellin-responsive element
BAM5	AT4G15210	Gap-box	CAAATGAA(A/G)A	177	186	part of a light responsive element
BAM5	AT4G15210	MBS	CAACTG	341	347	MYB binding site involved in drought-inducibility
BAM5	AT4G15210	MBS	CAACTG	388	394	MYB binding site involved in drought-inducibility
BAM5	AT4G15210	TCA-element	CCATCTTTTT	476	485	cis-acting element involved in salicylic acid responsiveness
BAM5	AT4G15210	TCA-element	CCATCTTTTT	1257	1266	cis-acting element involved in salicylic acid responsiveness
BAM5	AT4G15210	TCA-element	CCATCTTTTT	1609	1618	cis-acting element involved in salicylic acid responsiveness
BAM5	AT4G15210	TCT-motif	TCTTAC	1473	1479	part of a light responsive element
BAM5	AT4G15210	AuxRR-core	GGTCCAT	1776	1783	cis-acting regulatory element involved in auxin responsiveness
BAM5	AT4G15210	ABRE	CACGTG	239	245	cis-acting element involved in the abscisic acid responsiveness
BAM5	AT4G15210	ABRE	ACGTG	240	245	cis-acting element involved in the abscisic acid responsiveness
BAM5	AT4G15210	ABRE	TACGTGTC	266	274	cis-acting element involved in the abscisic acid responsiveness
BAM5	AT4G15210	ABRE	ACGTG	268	273	cis-acting element involved in the abscisic acid responsiveness
BAM5	AT4G15210	ABRE	CACGTG	1579	1585	cis-acting element involved in the abscisic acid responsiveness
BAM5	AT4G15210	ABRE	ACGTG	1580	1585	cis-acting element involved in the abscisic acid responsiveness
BAM5	AT4G15210	ACE	GACACGTATG	266	275	cis-acting element involved in light responsiveness
BAM5	AT4G15210	TATA-box	TATAAAA	18	25	core promoter element around -30 of transcription start
BAM5	AT4G15210	TATA-box	TATAAA	19	25	core promoter element around -30 of transcription start
BAM5	AT4G15210	TATA-box	TATAA	20	25	core promoter element around -30 of transcription start
BAM5	AT4G15210	TATA-box	TATA	21	25	core promoter element around -30 of transcription start
BAM5	AT4G15210	TATA-box	ATTATA	27	33	core promoter element around -30 of transcription start
BAM5	AT4G15210	TATA-box	TATAA	28	33	core promoter element around -30 of transcription start
BAM5	AT4G15210	TATA-box	TATA	29	33	core promoter element around -30 of transcription start
BAM5	AT4G15210	TATA-box	ATTATA	93	99	core promoter element around -30 of transcription start
BAM5	AT4G15210	TATA-box	TATAA	94	99	core promoter element around -30 of transcription start
BAM5	AT4G15210	TATA-box	TATA	95	99	core promoter element around -30 of transcription start
BAM5	AT4G15210	TATA-box	TAAAGATT	500	508	core promoter element around -30 of transcription start
BAM5	AT4G15210	TATA-box	taTATAAAtc	917	926	core promoter element around -30 of transcription start
BAM5	AT4G15210	TATA-box	TATAAAA	918	925	core promoter element around -30 of transcription start
BAM5	AT4G15210	TATA-box	TATAAA	919	925	core promoter element around -30 of transcription start
BAM5	AT4G15210	TATA-box	TATATAA	920	927	core promoter element around -30 of transcription start
BAM5	AT4G15210	TATA-box	TATATA	921	927	core promoter element around -30 of transcription start
BAM5	AT4G15210	TATA-box	ATATAT	922	928	core promoter element around -30 of transcription start
BAM5	AT4G15210	TATA-box	TATATA	923	929	core promoter element around -30 of transcription start
BAM5	AT4G15210	TATA-box	ATATAT	924	930	core promoter element around -30 of transcription start
BAM5	AT4G15210	TATA-box	TATATA	925	931	core promoter element around -30 of transcription start
BAM5	AT4G15210	TATA-box	ATATAT	926	932	core promoter element around -30 of transcription start
BAM5	AT4G15210	TATA-box	TATATA	927	933	core promoter element around -30 of transcription start
BAM5	AT4G15210	TATA-box	ATATAT	928	934	core promoter element around -30 of transcription start
BAM5	AT4G15210	TATA-box	TATATA	929	935	core promoter element around -30 of transcription start
BAM5	AT4G15210	TATA-box	ATATAT	930	936	core promoter element around -30 of transcription start
BAM5	AT4G15210	TATA-box	TATATA	931	937	core promoter element around -30 of transcription start
BAM5	AT4G15210	TATA-box	ATATAA	932	938	core promoter element around -30 of transcription start
BAM5	AT4G15210	TATA-box	TATA	933	937	core promoter element around -30 of transcription start
BAM5	AT4G15210	TATA-box	TATA	958	962	core promoter element around -30 of transcription start
BAM5	AT4G15210	TATA-box	ATTATA	1089	1095	core promoter element around -30 of transcription start
BAM5	AT4G15210	TATA-box	TATAA	1090	1095	core promoter element around -30 of transcription start
BAM5	AT4G15210	TATA-box	TATA	1091	1095	core promoter element around -30 of transcription start
BAM5	AT4G15210	TATA-box	taTATAAAtc	1406	1415	core promoter element around -30 of transcription start
BAM5	AT4G15210	TATA-box	TATAAAT	1407	1414	core promoter element around -30 of transcription start
BAM5	AT4G15210	TATA-box	TATAAA	1408	1414	core promoter element around -30 of transcription start
BAM5	AT4G15210	TATA-box	TATAA	1409	1414	core promoter element around -30 of transcription start
BAM5	AT4G15210	TATA-box	TATA	1410	1414	core promoter element around -30 of transcription start
BAM5	AT4G15210	TATA-box	TATA	1458	1462	core promoter element around -30 of transcription start
BAM5	AT4G15210	TATA-box	ATTATA	1673	1679	core promoter element around -30 of transcription start
BAM5	AT4G15210	TATA-box	TATAA	1674	1679	core promoter element around -30 of transcription start
BAM5	AT4G15210	TATA-box	TATA	1675	1679	core promoter element around -30 of transcription start
BAM5	AT4G15210	TATA-box	ATTATA	1760	1766	core promoter element around -30 of transcription start
BAM5	AT4G15210	TATA-box	TATAA	1761	1766	core promoter element around -30 of transcription start
BAM5	AT4G15210	TATA-box	TATA	1762	1766	core promoter element around -30 of transcription start
BAM5	AT4G15210	TATA-box	TATATA	1857	1863	core promoter element around -30 of transcription start
BAM5	AT4G15210	TATA-box	ATATAA	1858	1864	core promoter element around -30 of transcription start
BAM5	AT4G15210	TATA-box	TATA	1859	1863	core promoter element around -30 of transcription start
BAM5	AT4G15210	TATA-box	TATAA	1922	1927	core promoter element around -30 of transcription start
BAM5	AT4G15210	TATA-box	TATA	1923	1927	core promoter element around -30 of transcription start
BAM5	AT4G15210	AE-box	AGAAACAA	1603	1611	part of a module for light response
ENDO2	AT1G68290	Box III	atCATTTTCACt	1866	1877	protein binding site
ENDO2	AT1G68290	TGACG-motif	TGACG	24	29	cis-acting regulatory element involved in the MeJA-responsiveness
ENDO2	AT1G68290	Box 4	ATTAAT	1769	1775	part of a conserved DNA module involved in light responsiveness
ENDO2	AT1G68290	TCT-motif	TCTTAC	1139	1145	part of a light responsive element
ENDO2	AT1G68290	TCT-motif	TCTTAC	1563	1569	part of a light responsive element
ENDO2	AT1G68290	TATC-box	TATCCCA	1077	1084	cis-acting element involved in gibberellin-responsiveness
ENDO2	AT1G68290	ATCT-motif	AATCTAATCC	1278	1287	part of a conserved DNA module involved in light responsiveness
ENDO2	AT1G68290	TATA-box	ATATAT	5	11	core promoter element around -30 of transcription start
ENDO2	AT1G68290	TATA-box	TATATA	6	12	core promoter element around -30 of transcription start
ENDO2	AT1G68290	TATA-box	ATATAT	7	13	core promoter element around -30 of transcription start
ENDO2	AT1G68290	TATA-box	TATA	8	12	core promoter element around -30 of transcription start
ENDO2	AT1G68290	TATA-box	TACAAAA	62	69	core promoter element around -30 of transcription start
ENDO2	AT1G68290	TATA-box	TATA	108	112	core promoter element around -30 of transcription start
ENDO2	AT1G68290	TATA-box	TATTTAAA	164	172	core promoter element around -30 of transcription start
ENDO2	AT1G68290	TATA-box	ATTATA	190	196	core promoter element around -30 of transcription start
ENDO2	AT1G68290	TATA-box	TATAA	191	196	core promoter element around -30 of transcription start
ENDO2	AT1G68290	TATA-box	TATA	192	196	core promoter element around -30 of transcription start
ENDO2	AT1G68290	TATA-box	TATA	234	238	core promoter element around -30 of transcription start
ENDO2	AT1G68290	TATA-box	ATTATA	288	294	core promoter element around -30 of transcription start
ENDO2	AT1G68290	TATA-box	TATATAA	289	296	core promoter element around -30 of transcription start
ENDO2	AT1G68290	TATA-box	TATATA	290	296	core promoter element around -30 of transcription start
ENDO2	AT1G68290	TATA-box	ATATAA	291	297	core promoter element around -30 of transcription start
ENDO2	AT1G68290	TATA-box	TATA	292	296	core promoter element around -30 of transcription start
ENDO2	AT1G68290	TATA-box	ATTATA	548	554	core promoter element around -30 of transcription start
ENDO2	AT1G68290	TATA-box	TATAA	549	554	core promoter element around -30 of transcription start
ENDO2	AT1G68290	TATA-box	TATA	550	554	core promoter element around -30 of transcription start
ENDO2	AT1G68290	TATA-box	TATA	582	586	core promoter element around -30 of transcription start
ENDO2	AT1G68290	TATA-box	TATA	631	635	core promoter element around -30 of transcription start
ENDO2	AT1G68290	TATA-box	TACATAAA	706	714	core promoter element around -30 of transcription start
ENDO2	AT1G68290	TATA-box	TATAAAT	724	731	core promoter element around -30 of transcription start
ENDO2	AT1G68290	TATA-box	TATAAA	725	731	core promoter element around -30 of transcription start
ENDO2	AT1G68290	TATA-box	TATAA	726	731	core promoter element around -30 of transcription start
ENDO2	AT1G68290	TATA-box	TATA	727	731	core promoter element around -30 of transcription start
ENDO2	AT1G68290	TATA-box	ATATAT	752	758	core promoter element around -30 of transcription start
ENDO2	AT1G68290	TATA-box	TATA	753	757	core promoter element around -30 of transcription start
ENDO2	AT1G68290	TATA-box	TACAAAA	921	928	core promoter element around -30 of transcription start
ENDO2	AT1G68290	TATA-box	TATAAAA	1052	1059	core promoter element around -30 of transcription start
ENDO2	AT1G68290	TATA-box	TATAAA	1053	1059	core promoter element around -30 of transcription start
ENDO2	AT1G68290	TATA-box	TATAA	1054	1059	core promoter element around -30 of transcription start
ENDO2	AT1G68290	TATA-box	TATA	1055	1059	core promoter element around -30 of transcription start
ENDO2	AT1G68290	TATA-box	TATA	1122	1126	core promoter element around -30 of transcription start
ENDO2	AT1G68290	TATA-box	TATA	1160	1164	core promoter element around -30 of transcription start
ENDO2	AT1G68290	TATA-box	TATACA	1198	1204	core promoter element around -30 of transcription start
ENDO2	AT1G68290	TATA-box	TATA	1200	1204	core promoter element around -30 of transcription start
ENDO2	AT1G68290	TATA-box	ATATAT	1357	1363	core promoter element around -30 of transcription start
ENDO2	AT1G68290	TATA-box	TATA	1358	1362	core promoter element around -30 of transcription start
ENDO2	AT1G68290	TATA-box	taTATAAAtc	1377	1386	core promoter element around -30 of transcription start
ENDO2	AT1G68290	TATA-box	ATTATA	1379	1385	core promoter element around -30 of transcription start
ENDO2	AT1G68290	TATA-box	TATATAA	1380	1387	core promoter element around -30 of transcription start
ENDO2	AT1G68290	TATA-box	TATATA	1381	1387	core promoter element around -30 of transcription start
ENDO2	AT1G68290	TATA-box	TATA	1383	1387	core promoter element around -30 of transcription start
ENDO2	AT1G68290	TATA-box	ATATAT	1495	1501	core promoter element around -30 of transcription start
ENDO2	AT1G68290	TATA-box	TATA	1496	1500	core promoter element around -30 of transcription start
ENDO2	AT1G68290	TATA-box	ATATAT	1502	1508	core promoter element around -30 of transcription start
ENDO2	AT1G68290	TATA-box	TATA	1503	1507	core promoter element around -30 of transcription start
ENDO2	AT1G68290	TATA-box	TATACA	1662	1668	core promoter element around -30 of transcription start
ENDO2	AT1G68290	TATA-box	TATA	1664	1668	core promoter element around -30 of transcription start
ENDO2	AT1G68290	TATA-box	TACAAAA	1701	1708	core promoter element around -30 of transcription start
ENDO2	AT1G68290	TATA-box	TATA	1842	1846	core promoter element around -30 of transcription start
ENDO2	AT1G68290	TATA-box	TATACA	1912	1918	core promoter element around -30 of transcription start
ENDO2	AT1G68290	TATA-box	TATA	1914	1918	core promoter element around -30 of transcription start
ENDO2	AT1G68290	ARE	AAACCA	381	387	cis-acting regulatory element essential for the anaerobic induction
ENDO2	AT1G68290	ARE	AAACCA	909	915	cis-acting regulatory element essential for the anaerobic induction
ENDO2	AT1G68290	ARE	AAACCA	1042	1048	cis-acting regulatory element essential for the anaerobic induction
ENDO2	AT1G68290	ARE	AAACCA	1464	1470	cis-acting regulatory element essential for the anaerobic induction
ENDO2	AT1G68290	ARE	AAACCA	1960	1966	cis-acting regulatory element essential for the anaerobic induction
ENDO2	AT1G68290	RY-element	CATGCATG	1922	1930	cis-acting regulatory element involved in seed-specific regulation
ENDO2	AT1G68290	ABRE	CACGTG	1270	1276	cis-acting element involved in the abscisic acid responsiveness
ENDO2	AT1G68290	ABRE	ACGTG	1271	1276	cis-acting element involved in the abscisic acid responsiveness
ENDO2	AT1G68290	ABRE	ACGTG	1759	1764	cis-acting element involved in the abscisic acid responsiveness
ENDO2	AT1G68290	TGA-element	AACGAC	91	97	auxin-responsive element
ENDO2	AT1G68290	MRE	AACCTAA	916	923	MYB binding site involved in light responsiveness
ENDO2	AT1G68290	CAAT-box	CAAAT	77	82	common cis-acting element in promoter and enhancer regions
ENDO2	AT1G68290	CAAT-box	CAAAT	124	129	common cis-acting element in promoter and enhancer regions
ENDO2	AT1G68290	CAAT-box	CAAAT	171	176	common cis-acting element in promoter and enhancer regions
ENDO2	AT1G68290	CAAT-box	CCAAT	187	192	common cis-acting element in promoter and enhancer regions
ENDO2	AT1G68290	CAAT-box	CAAAT	204	209	common cis-acting element in promoter and enhancer regions
ENDO2	AT1G68290	CAAT-box	CAAAT	318	323	common cis-acting element in promoter and enhancer regions
ENDO2	AT1G68290	CAAT-box	CAAAT	325	330	common cis-acting element in promoter and enhancer regions
ENDO2	AT1G68290	CAAT-box	CCAAT	410	415	common cis-acting element in promoter and enhancer regions
ENDO2	AT1G68290	CAAT-box	CAAAT	532	537	common cis-acting element in promoter and enhancer regions
ENDO2	AT1G68290	CAAT-box	CAAAT	561	566	common cis-acting element in promoter and enhancer regions
ENDO2	AT1G68290	CAAT-box	CAAAT	837	842	common cis-acting element in promoter and enhancer regions
ENDO2	AT1G68290	CAAT-box	CCAAT	853	858	common cis-acting element in promoter and enhancer regions
ENDO2	AT1G68290	CAAT-box	CAAAT	896	901	common cis-acting element in promoter and enhancer regions
ENDO2	AT1G68290	CAAT-box	CCAAT	985	990	common cis-acting element in promoter and enhancer regions
ENDO2	AT1G68290	CAAT-box	CAAAT	1034	1039	common cis-acting element in promoter and enhancer regions
ENDO2	AT1G68290	CAAT-box	CAAAT	1619	1624	common cis-acting element in promoter and enhancer regions
ENDO2	AT1G68290	CAAT-box	CAAAT	1751	1756	common cis-acting element in promoter and enhancer regions
ENDO2	AT1G68290	CAAT-box	CCAAT	1780	1785	common cis-acting element in promoter and enhancer regions
ENDO2	AT1G68290	CAAT-box	CCAAT	1821	1826	common cis-acting element in promoter and enhancer regions
ENDO2	AT1G68290	CAAT-box	CAAAT	1964	1969	common cis-acting element in promoter and enhancer regions
ENDO2	AT1G68290	CGTCA-motif	CGTCA	24	29	cis-acting regulatory element involved in the MeJA-responsiveness
ENDO2	AT1G68290	3-AF1 binding site	TAAGAGAGGAA	297	307	light responsive element
ENDO2	AT1G68290	G-Box	CACGTGAAA	1267	1276	cis-acting regulatory element involved in light responsiveness
ENDO2	AT1G68290	G-Box	CACGTG	1270	1276	cis-acting regulatory element involved in light responsiveness
ENDO2	AT1G68290	G-Box	CACGTT	1758	1764	cis-acting regulatory element involved in light responsiveness
ENDO2	AT1G68290	O2-site	GTTGACGTGA	1269	1278	cis-acting regulatory element involved in zein metabolism regulation
ENDO2	AT1G68290	chs-CMA1a	TTACTTAA	1973	1981	part of a light responsive element
ENDO2	AT1G68290	G-box	CACGAC	501	507	cis-acting regulatory element involved in light responsiveness
ENDO2	AT1G68290	G-box	CACGTG	1270	1276	cis-acting regulatory element involved in light responsiveness
ENDO2	AT1G68290	G-box	CACGAC	1828	1834	cis-acting regulatory element involved in light responsiveness
ERF013	AT1G77640	LAMP-element	CTTTATCA	1009	1017	part of a light responsive element
ERF013	AT1G77640	CGTCA-motif	CGTCA	1510	1515	cis-acting regulatory element involved in the MeJA-responsiveness
ERF013	AT1G77640	CGTCA-motif	CGTCA	1781	1786	cis-acting regulatory element involved in the MeJA-responsiveness
ERF013	AT1G77640	O2-site	GTTGACGTGA	536	545	cis-acting regulatory element involved in zein metabolism regulation
ERF013	AT1G77640	G-Box	CACGTG	244	250	cis-acting regulatory element involved in light responsiveness
ERF013	AT1G77640	G-Box	CACGTT	1520	1526	cis-acting regulatory element involved in light responsiveness
ERF013	AT1G77640	GATA-motif	GATAGGA	145	152	part of a light responsive element
ERF013	AT1G77640	Box II	ACACGTTGT	1518	1527	part of a light responsive element
ERF013	AT1G77640	circadian	CAAAGATATC	615	624	cis-acting regulatory element involved in circadian control
ERF013	AT1G77640	TGACG-motif	TGACG	1510	1515	cis-acting regulatory element involved in the MeJA-responsiveness
ERF013	AT1G77640	TGACG-motif	TGACG	1781	1786	cis-acting regulatory element involved in the MeJA-responsiveness
ERF013	AT1G77640	Box 4	ATTAAT	545	551	part of a conserved DNA module involved in light responsiveness
ERF013	AT1G77640	Box 4	ATTAAT	849	855	part of a conserved DNA module involved in light responsiveness
ERF013	AT1G77640	Box 4	ATTAAT	1248	1254	part of a conserved DNA module involved in light responsiveness
ERF013	AT1G77640	Box 4	ATTAAT	1445	1451	part of a conserved DNA module involved in light responsiveness
ERF013	AT1G77640	Box 4	ATTAAT	1670	1676	part of a conserved DNA module involved in light responsiveness
ERF013	AT1G77640	ARE	AAACCA	995	1001	cis-acting regulatory element essential for the anaerobic induction
ERF013	AT1G77640	ARE	AAACCA	1842	1848	cis-acting regulatory element essential for the anaerobic induction
ERF013	AT1G77640	MRE	AACCTAA	49	56	MYB binding site involved in light responsiveness
ERF013	AT1G77640	MRE	AACCTAA	702	709	MYB binding site involved in light responsiveness
ERF013	AT1G77640	CAAT-box	CAAAT	357	362	common cis-acting element in promoter and enhancer regions
ERF013	AT1G77640	CAAT-box	CAAAT	572	577	common cis-acting element in promoter and enhancer regions
ERF013	AT1G77640	CAAT-box	CAAAT	986	991	common cis-acting element in promoter and enhancer regions
ERF013	AT1G77640	CAAT-box	CAAAT	1006	1011	common cis-acting element in promoter and enhancer regions
ERF013	AT1G77640	CAAT-box	CCAAT	1152	1157	common cis-acting element in promoter and enhancer regions
ERF013	AT1G77640	CAAT-box	CCAAT	1203	1208	common cis-acting element in promoter and enhancer regions
ERF013	AT1G77640	CAAT-box	CAAAT	1282	1287	common cis-acting element in promoter and enhancer regions
ERF013	AT1G77640	CAAT-box	CCAAT	1475	1480	common cis-acting element in promoter and enhancer regions
ERF013	AT1G77640	CAAT-box	CAAAT	1721	1726	common cis-acting element in promoter and enhancer regions
ERF013	AT1G77640	CAAT-box	CAAAT	1814	1819	common cis-acting element in promoter and enhancer regions
ERF013	AT1G77640	CAAT-box	CAAAT	1876	1881	common cis-acting element in promoter and enhancer regions
ERF013	AT1G77640	CAAT-box	CAAAT	1881	1886	common cis-acting element in promoter and enhancer regions
ERF013	AT1G77640	CAAT-box	CAAAT	1918	1923	common cis-acting element in promoter and enhancer regions
ERF013	AT1G77640	GT1-motif	GGTTAA	1494	1500	light responsive element
ERF013	AT1G77640	MBS	CAACTG	137	143	MYB binding site involved in drought-inducibility
ERF013	AT1G77640	G-box	CACGTC	102	108	cis-acting regulatory element involved in light responsiveness
ERF013	AT1G77640	G-box	CACGTG	244	250	cis-acting regulatory element involved in light responsiveness
ERF013	AT1G77640	G-box	CCACGTAA	269	277	cis-acting regulatory element involved in light responsiveness
ERF013	AT1G77640	G-box	TACGTG	270	276	cis-acting regulatory element involved in light responsiveness
ERF013	AT1G77640	AT-rich element	ATAGAAATCAA	403	413	binding site of AT-rich DNA binding protein (ATBP-1)
ERF013	AT1G77640	TCT-motif	TCTTAC	1660	1666	part of a light responsive element
ERF013	AT1G77640	AE-box	AGAAACAA	310	318	part of a module for light response
ERF013	AT1G77640	AE-box	AGAAACAA	1699	1707	part of a module for light response
ERF013	AT1G77640	TATA-box	TATA	60	64	core promoter element around -30 of transcription start
ERF013	AT1G77640	TATA-box	TATAAAA	604	611	core promoter element around -30 of transcription start
ERF013	AT1G77640	TATA-box	TATAAA	605	611	core promoter element around -30 of transcription start
ERF013	AT1G77640	TATA-box	TATAA	606	611	core promoter element around -30 of transcription start
ERF013	AT1G77640	TATA-box	TATA	607	611	core promoter element around -30 of transcription start
ERF013	AT1G77640	TATA-box	taTATAAAtc	625	634	core promoter element around -30 of transcription start
ERF013	AT1G77640	TATA-box	TATAAAT	626	633	core promoter element around -30 of transcription start
ERF013	AT1G77640	TATA-box	TATAAA	627	633	core promoter element around -30 of transcription start
ERF013	AT1G77640	TATA-box	TATATAA	628	635	core promoter element around -30 of transcription start
ERF013	AT1G77640	TATA-box	TATATA	629	635	core promoter element around -30 of transcription start
ERF013	AT1G77640	TATA-box	ATATAA	630	636	core promoter element around -30 of transcription start
ERF013	AT1G77640	TATA-box	TATA	631	635	core promoter element around -30 of transcription start
ERF013	AT1G77640	TATA-box	ATATAT	636	642	core promoter element around -30 of transcription start
ERF013	AT1G77640	TATA-box	TATA	637	641	core promoter element around -30 of transcription start
ERF013	AT1G77640	TATA-box	ATATAT	665	671	core promoter element around -30 of transcription start
ERF013	AT1G77640	TATA-box	TATATA	666	672	core promoter element around -30 of transcription start
ERF013	AT1G77640	TATA-box	ATATAT	667	673	core promoter element around -30 of transcription start
ERF013	AT1G77640	TATA-box	TATA	668	672	core promoter element around -30 of transcription start
ERF013	AT1G77640	TATA-box	TATA	824	828	core promoter element around -30 of transcription start
ERF013	AT1G77640	TATA-box	TATA	905	909	core promoter element around -30 of transcription start
ERF013	AT1G77640	TATA-box	TATACA	924	930	core promoter element around -30 of transcription start
ERF013	AT1G77640	TATA-box	TATA	926	930	core promoter element around -30 of transcription start
ERF013	AT1G77640	TATA-box	ATTATA	929	935	core promoter element around -30 of transcription start
ERF013	AT1G77640	TATA-box	TATAA	930	935	core promoter element around -30 of transcription start
ERF013	AT1G77640	TATA-box	TATA	931	935	core promoter element around -30 of transcription start
ERF013	AT1G77640	TATA-box	TATAA	965	970	core promoter element around -30 of transcription start
ERF013	AT1G77640	TATA-box	TATA	966	970	core promoter element around -30 of transcription start
ERF013	AT1G77640	TATA-box	TATA	981	985	core promoter element around -30 of transcription start
ERF013	AT1G77640	TATA-box	ATATAT	1065	1071	core promoter element around -30 of transcription start
ERF013	AT1G77640	TATA-box	TATATA	1066	1072	core promoter element around -30 of transcription start
ERF013	AT1G77640	TATA-box	ATATAA	1067	1073	core promoter element around -30 of transcription start
ERF013	AT1G77640	TATA-box	TATA	1068	1072	core promoter element around -30 of transcription start
ERF013	AT1G77640	TATA-box	ATTATA	1074	1080	core promoter element around -30 of transcription start
ERF013	AT1G77640	TATA-box	TATAA	1075	1080	core promoter element around -30 of transcription start
ERF013	AT1G77640	TATA-box	TATA	1076	1080	core promoter element around -30 of transcription start
ERF013	AT1G77640	TATA-box	TATA	1081	1085	core promoter element around -30 of transcription start
ERF013	AT1G77640	TATA-box	TACAAAA	1123	1130	core promoter element around -30 of transcription start
ERF013	AT1G77640	TATA-box	ATATAT	1172	1178	core promoter element around -30 of transcription start
ERF013	AT1G77640	TATA-box	TATATTTATATTT	1173	1185	core promoter element around -30 of transcription start
ERF013	AT1G77640	TATA-box	ATATAT	1174	1180	core promoter element around -30 of transcription start
ERF013	AT1G77640	TATA-box	TATATA	1175	1181	core promoter element around -30 of transcription start
ERF013	AT1G77640	TATA-box	ATATAT	1176	1182	core promoter element around -30 of transcription start
ERF013	AT1G77640	TATA-box	TATATA	1177	1183	core promoter element around -30 of transcription start
ERF013	AT1G77640	TATA-box	ATATAT	1178	1184	core promoter element around -30 of transcription start
ERF013	AT1G77640	TATA-box	TATA	1179	1183	core promoter element around -30 of transcription start
ERF013	AT1G77640	TATA-box	ATTATA	1260	1266	core promoter element around -30 of transcription start
ERF013	AT1G77640	TATA-box	TATAA	1261	1266	core promoter element around -30 of transcription start
ERF013	AT1G77640	TATA-box	TATA	1262	1266	core promoter element around -30 of transcription start
ERF013	AT1G77640	TATA-box	TATA	1307	1311	core promoter element around -30 of transcription start
ERF013	AT1G77640	TATA-box	taTATAAAtc	1423	1432	core promoter element around -30 of transcription start
ERF013	AT1G77640	TATA-box	TATAAAA	1426	1433	core promoter element around -30 of transcription start
ERF013	AT1G77640	TATA-box	TATAAA	1427	1433	core promoter element around -30 of transcription start
ERF013	AT1G77640	TATA-box	TATAA	1428	1433	core promoter element around -30 of transcription start
ERF013	AT1G77640	TATA-box	TATA	1429	1433	core promoter element around -30 of transcription start
ERF013	AT1G77640	TATA-box	TATA	1691	1695	core promoter element around -30 of transcription start
ERF013	AT1G77640	TATA-box	TATATA	1891	1897	core promoter element around -30 of transcription start
ERF013	AT1G77640	TATA-box	ATATAT	1892	1898	core promoter element around -30 of transcription start
ERF013	AT1G77640	TATA-box	TATATA	1893	1899	core promoter element around -30 of transcription start
ERF013	AT1G77640	TATA-box	ATATAA	1894	1900	core promoter element around -30 of transcription start
ERF013	AT1G77640	TATA-box	TATA	1895	1899	core promoter element around -30 of transcription start
ERF013	AT1G77640	ABRE	ACGTG	103	108	cis-acting element involved in the abscisic acid responsiveness
ERF013	AT1G77640	ABRE	CACGTG	244	250	cis-acting element involved in the abscisic acid responsiveness
ERF013	AT1G77640	ABRE	ACGTG	245	250	cis-acting element involved in the abscisic acid responsiveness
ERF013	AT1G77640	ABRE	ACGTG	270	275	cis-acting element involved in the abscisic acid responsiveness
ERF013	AT1G77640	ABRE	ACGTG	1521	1526	cis-acting element involved in the abscisic acid responsiveness
ERF114	AT5G61890	TATA-box	TATAA	209	214	core promoter element around -30 of transcription start
ERF114	AT5G61890	TATA-box	TATA	210	214	core promoter element around -30 of transcription start
ERF114	AT5G61890	TATA-box	TACAAAA	263	270	core promoter element around -30 of transcription start
ERF114	AT5G61890	TATA-box	ccTATAAAaa	277	286	core promoter element around -30 of transcription start
ERF114	AT5G61890	TATA-box	TATAAAA	278	285	core promoter element around -30 of transcription start
ERF114	AT5G61890	TATA-box	TATAAA	279	285	core promoter element around -30 of transcription start
ERF114	AT5G61890	TATA-box	TATAA	280	285	core promoter element around -30 of transcription start
ERF114	AT5G61890	TATA-box	TATA	281	285	core promoter element around -30 of transcription start
ERF114	AT5G61890	TATA-box	ATATAT	305	311	core promoter element around -30 of transcription start
ERF114	AT5G61890	TATA-box	TATA	306	310	core promoter element around -30 of transcription start
ERF114	AT5G61890	TATA-box	ATATAT	328	334	core promoter element around -30 of transcription start
ERF114	AT5G61890	TATA-box	TATATA	329	335	core promoter element around -30 of transcription start
ERF114	AT5G61890	TATA-box	ATATAT	330	336	core promoter element around -30 of transcription start
ERF114	AT5G61890	TATA-box	TATA	331	335	core promoter element around -30 of transcription start
ERF114	AT5G61890	TATA-box	TATA	470	474	core promoter element around -30 of transcription start
ERF114	AT5G61890	TATA-box	ATTATA	716	722	core promoter element around -30 of transcription start
ERF114	AT5G61890	TATA-box	TATAA	717	722	core promoter element around -30 of transcription start
ERF114	AT5G61890	TATA-box	TATA	718	722	core promoter element around -30 of transcription start
ERF114	AT5G61890	TATA-box	TATA	831	835	core promoter element around -30 of transcription start
ERF114	AT5G61890	TATA-box	TACAAAA	936	943	core promoter element around -30 of transcription start
ERF114	AT5G61890	TATA-box	TATTTAAA	1089	1097	core promoter element around -30 of transcription start
ERF114	AT5G61890	TATA-box	ATTATA	1182	1188	core promoter element around -30 of transcription start
ERF114	AT5G61890	TATA-box	TATAA	1183	1188	core promoter element around -30 of transcription start
ERF114	AT5G61890	TATA-box	TATA	1184	1188	core promoter element around -30 of transcription start
ERF114	AT5G61890	TATA-box	ATTATA	1187	1193	core promoter element around -30 of transcription start
ERF114	AT5G61890	TATA-box	TATAA	1188	1193	core promoter element around -30 of transcription start
ERF114	AT5G61890	TATA-box	TATA	1189	1193	core promoter element around -30 of transcription start
ERF114	AT5G61890	TATA-box	TATA	1269	1273	core promoter element around -30 of transcription start
ERF114	AT5G61890	TATA-box	ccTATAAAaa	1294	1303	core promoter element around -30 of transcription start
ERF114	AT5G61890	TATA-box	TATAAAA	1295	1302	core promoter element around -30 of transcription start
ERF114	AT5G61890	TATA-box	TATAAA	1296	1302	core promoter element around -30 of transcription start
ERF114	AT5G61890	TATA-box	TATAA	1297	1302	core promoter element around -30 of transcription start
ERF114	AT5G61890	TATA-box	TATA	1298	1302	core promoter element around -30 of transcription start
ERF114	AT5G61890	TATA-box	ATTATA	1308	1314	core promoter element around -30 of transcription start
ERF114	AT5G61890	TATA-box	TATAA	1309	1314	core promoter element around -30 of transcription start
ERF114	AT5G61890	TATA-box	TATA	1310	1314	core promoter element around -30 of transcription start
ERF114	AT5G61890	TATA-box	TATA	1339	1343	core promoter element around -30 of transcription start
ERF114	AT5G61890	TATA-box	TATAAAA	1491	1498	core promoter element around -30 of transcription start
ERF114	AT5G61890	TATA-box	TATAAA	1492	1498	core promoter element around -30 of transcription start
ERF114	AT5G61890	TATA-box	TATAA	1493	1498	core promoter element around -30 of transcription start
ERF114	AT5G61890	TATA-box	TATA	1494	1498	core promoter element around -30 of transcription start
ERF114	AT5G61890	TATA-box	TAAAGATT	1500	1508	core promoter element around -30 of transcription start
ERF114	AT5G61890	TATA-box	TATAAA	1504	1510	core promoter element around -30 of transcription start
ERF114	AT5G61890	TATA-box	TATAA	1505	1510	core promoter element around -30 of transcription start
ERF114	AT5G61890	TATA-box	TATA	1506	1510	core promoter element around -30 of transcription start
ERF114	AT5G61890	TATA-box	TATTTAAA	1528	1536	core promoter element around -30 of transcription start
ERF114	AT5G61890	TATA-box	TATTTAAA	1530	1538	core promoter element around -30 of transcription start
ERF114	AT5G61890	TATA-box	ATTATA	1581	1587	core promoter element around -30 of transcription start
ERF114	AT5G61890	TATA-box	TATAA	1582	1587	core promoter element around -30 of transcription start
ERF114	AT5G61890	TATA-box	TATA	1583	1587	core promoter element around -30 of transcription start
ERF114	AT5G61890	TATA-box	TACAAAA	1598	1605	core promoter element around -30 of transcription start
ERF114	AT5G61890	TATA-box	TATTTAAA	1637	1645	core promoter element around -30 of transcription start
ERF114	AT5G61890	TATA-box	ATATAA	1664	1670	core promoter element around -30 of transcription start
ERF114	AT5G61890	TATA-box	TATA	1665	1669	core promoter element around -30 of transcription start
ERF114	AT5G61890	TATA-box	TATA	1769	1773	core promoter element around -30 of transcription start
ERF114	AT5G61890	TATA-box	taTATAAAtc	1921	1930	core promoter element around -30 of transcription start
ERF114	AT5G61890	TATA-box	TATA	1923	1927	core promoter element around -30 of transcription start
ERF114	AT5G61890	TATA-box	TATA	1932	1936	core promoter element around -30 of transcription start
ERF114	AT5G61890	TATA-box	TATA	1963	1967	core promoter element around -30 of transcription start
ERF114	AT5G61890	TATA-box	TATTTAAA	1965	1973	core promoter element around -30 of transcription start
ERF114	AT5G61890	AE-box	AGAAACAA	1652	1660	part of a module for light response
ERF114	AT5G61890	ATCT-motif	AATCTAATCC	691	700	part of a conserved DNA module involved in light responsiveness
ERF114	AT5G61890	AT-rich sequence	TAAAATACT	1487	1496	element for maximal elicitor-mediated activation (2copies)
ERF114	AT5G61890	RY-element	CATGCATG	1412	1420	cis-acting regulatory element involved in seed-specific regulation
ERF114	AT5G61890	ABRE	ACGTG	443	448	cis-acting element involved in the abscisic acid responsiveness
ERF114	AT5G61890	ABRE	ACGTG	896	901	cis-acting element involved in the abscisic acid responsiveness
ERF114	AT5G61890	ABRE	ACGTG	1148	1153	cis-acting element involved in the abscisic acid responsiveness
ERF114	AT5G61890	ABRE	ACGTG	1750	1755	cis-acting element involved in the abscisic acid responsiveness
ERF114	AT5G61890	AT-rich element	ATAGAAATCAA	16	26	binding site of AT-rich DNA binding protein (ATBP-1)
ERF114	AT5G61890	LTR	CCGAAA	882	888	cis-acting element involved in low-temperature responsiveness
ERF114	AT5G61890	Box II	ACACGTAGA	1749	1758	part of a light responsive element
ERF114	AT5G61890	TGACG-motif	TGACG	481	486	cis-acting regulatory element involved in the MeJA-responsiveness
ERF114	AT5G61890	TGACG-motif	TGACG	1235	1240	cis-acting regulatory element involved in the MeJA-responsiveness
ERF114	AT5G61890	Box 4	ATTAAT	1098	1104	part of a conserved DNA module involved in light responsiveness
ERF114	AT5G61890	ATC-motif	AGTAATCT	1497	1505	part of a conserved DNA module involved in light responsiveness
ERF114	AT5G61890	TCT-motif	TCTTAC	222	228	part of a light responsive element
ERF114	AT5G61890	TCT-motif	TCTTAC	707	713	part of a light responsive element
ERF114	AT5G61890	TCT-motif	TCTTAC	1113	1119	part of a light responsive element
ERF114	AT5G61890	TC-rich repeats	ATTCTCTAAC	84	93	cis-acting element involved in defense and stress responsiveness
ERF114	AT5G61890	I-box	AAGATAAGGCT	1953	1963	part of a light responsive element
ERF114	AT5G61890	G-box	CACGAC	1283	1289	cis-acting regulatory element involved in light responsiveness
ERF114	AT5G61890	G-box	TAACACGTAG	1747	1756	cis-acting regulatory element involved in light responsiveness
ERF114	AT5G61890	G-box	TACGTG	1750	1756	cis-acting regulatory element involved in light responsiveness
ERF114	AT5G61890	3-AF1 binding site	TAAGAGAGGAA	1427	1437	light responsive element
ERF114	AT5G61890	MRE	AACCTAA	636	643	MYB binding site involved in light responsiveness
ERF114	AT5G61890	CGTCA-motif	CGTCA	481	486	cis-acting regulatory element involved in the MeJA-responsiveness
ERF114	AT5G61890	CGTCA-motif	CGTCA	1235	1240	cis-acting regulatory element involved in the MeJA-responsiveness
ERF114	AT5G61890	CAAT-box	CAAAT	9	14	common cis-acting element in promoter and enhancer regions
ERF114	AT5G61890	CAAT-box	CAAAT	43	48	common cis-acting element in promoter and enhancer regions
ERF114	AT5G61890	CAAT-box	CAAAT	163	168	common cis-acting element in promoter and enhancer regions
ERF114	AT5G61890	CAAT-box	CAAAT	394	399	common cis-acting element in promoter and enhancer regions
ERF114	AT5G61890	CAAT-box	CAAAT	450	455	common cis-acting element in promoter and enhancer regions
ERF114	AT5G61890	CAAT-box	CAAAT	484	489	common cis-acting element in promoter and enhancer regions
ERF114	AT5G61890	CAAT-box	CAAAT	551	556	common cis-acting element in promoter and enhancer regions
ERF114	AT5G61890	CAAT-box	CAAAT	803	808	common cis-acting element in promoter and enhancer regions
ERF114	AT5G61890	CAAT-box	CAAAT	810	815	common cis-acting element in promoter and enhancer regions
ERF114	AT5G61890	CAAT-box	CAAAT	1069	1074	common cis-acting element in promoter and enhancer regions
ERF114	AT5G61890	CAAT-box	CAAAT	1727	1732	common cis-acting element in promoter and enhancer regions
ERF114	AT5G61890	CAAT-box	CAAAT	1937	1942	common cis-acting element in promoter and enhancer regions
ERF114	AT5G61890	G-Box	CACGTT	442	448	cis-acting regulatory element involved in light responsiveness
ERF114	AT5G61890	G-Box	CACGTT	895	901	cis-acting regulatory element involved in light responsiveness
ERF114	AT5G61890	G-Box	CACGTT	1148	1154	cis-acting regulatory element involved in light responsiveness
F-ATMBP	AT1G52030	TCA-element	CCATCTTTTT	247	256	cis-acting element involved in salicylic acid responsiveness
F-ATMBP	AT1G52030	TCA-element	CCATCTTTTT	282	291	cis-acting element involved in salicylic acid responsiveness
F-ATMBP	AT1G52030	TC-rich repeats	ATTCTCTAAC	1454	1463	cis-acting element involved in defense and stress responsiveness
F-ATMBP	AT1G52030	MBS	CAACTG	1847	1853	MYB binding site involved in drought-inducibility
F-ATMBP	AT1G52030	chs-CMA2a	TCACTTGA	540	548	part of a light responsive element
F-ATMBP	AT1G52030	G-box	CACGTC	924	930	cis-acting regulatory element involved in light responsiveness
F-ATMBP	AT1G52030	G-box	TAAACGTG	1156	1164	cis-acting regulatory element involved in light responsiveness
F-ATMBP	AT1G52030	CAAT-box	CAAAT	364	369	common cis-acting element in promoter and enhancer regions
F-ATMBP	AT1G52030	CAAT-box	CCAAT	776	781	common cis-acting element in promoter and enhancer regions
F-ATMBP	AT1G52030	CAAT-box	CAAAT	1002	1007	common cis-acting element in promoter and enhancer regions
F-ATMBP	AT1G52030	CAAT-box	CAAAT	1096	1101	common cis-acting element in promoter and enhancer regions
F-ATMBP	AT1G52030	CAAT-box	CCAAT	1110	1115	common cis-acting element in promoter and enhancer regions
F-ATMBP	AT1G52030	CAAT-box	CAAAT	1121	1126	common cis-acting element in promoter and enhancer regions
F-ATMBP	AT1G52030	CAAT-box	CAAAT	1499	1504	common cis-acting element in promoter and enhancer regions
F-ATMBP	AT1G52030	CAAT-box	CCAAT	1529	1534	common cis-acting element in promoter and enhancer regions
F-ATMBP	AT1G52030	CAAT-box	CAAAT	1629	1634	common cis-acting element in promoter and enhancer regions
F-ATMBP	AT1G52030	CAAT-box	CAAAT	1660	1665	common cis-acting element in promoter and enhancer regions
F-ATMBP	AT1G52030	CGTCA-motif	CGTCA	501	506	cis-acting regulatory element involved in the MeJA-responsiveness
F-ATMBP	AT1G52030	CGTCA-motif	CGTCA	1592	1597	cis-acting regulatory element involved in the MeJA-responsiveness
F-ATMBP	AT1G52030	CAT-box	GCCACT	594	600	cis-acting regulatory element related to meristem expression
F-ATMBP	AT1G52030	CAT-box	GCCACT	805	811	cis-acting regulatory element related to meristem expression
F-ATMBP	AT1G52030	GT1-motif	GGTTAAT	432	439	light responsive element
F-ATMBP	AT1G52030	GT1-motif	GGTTAA	509	515	light responsive element
F-ATMBP	AT1G52030	G-Box	CACGTT	24	30	cis-acting regulatory element involved in light responsiveness
F-ATMBP	AT1G52030	G-Box	CACGTT	1156	1162	cis-acting regulatory element involved in light responsiveness
F-ATMBP	AT1G52030	ARE	AAACCA	586	592	cis-acting regulatory element essential for the anaerobic induction
F-ATMBP	AT1G52030	ARE	AAACCA	986	992	cis-acting regulatory element essential for the anaerobic induction
F-ATMBP	AT1G52030	ARE	AAACCA	1104	1110	cis-acting regulatory element essential for the anaerobic induction
F-ATMBP	AT1G52030	ARE	AAACCA	1651	1657	cis-acting regulatory element essential for the anaerobic induction
F-ATMBP	AT1G52030	TATA-box	TATAAATA	296	304	core promoter element around -30 of transcription start
F-ATMBP	AT1G52030	TATA-box	TATAAAT	297	304	core promoter element around -30 of transcription start
F-ATMBP	AT1G52030	TATA-box	TATAAA	298	304	core promoter element around -30 of transcription start
F-ATMBP	AT1G52030	TATA-box	TATAA	299	304	core promoter element around -30 of transcription start
F-ATMBP	AT1G52030	TATA-box	TATA	300	304	core promoter element around -30 of transcription start
F-ATMBP	AT1G52030	TATA-box	ATATAT	404	410	core promoter element around -30 of transcription start
F-ATMBP	AT1G52030	TATA-box	TATA	405	409	core promoter element around -30 of transcription start
F-ATMBP	AT1G52030	TATA-box	TATA	755	759	core promoter element around -30 of transcription start
F-ATMBP	AT1G52030	TATA-box	ATATAT	772	778	core promoter element around -30 of transcription start
F-ATMBP	AT1G52030	TATA-box	TATA	773	777	core promoter element around -30 of transcription start
F-ATMBP	AT1G52030	TATA-box	TATA	786	790	core promoter element around -30 of transcription start
F-ATMBP	AT1G52030	TATA-box	TATA	836	840	core promoter element around -30 of transcription start
F-ATMBP	AT1G52030	TATA-box	ccTATAAAaa	862	871	core promoter element around -30 of transcription start
F-ATMBP	AT1G52030	TATA-box	TATAA	896	901	core promoter element around -30 of transcription start
F-ATMBP	AT1G52030	TATA-box	TATA	897	901	core promoter element around -30 of transcription start
F-ATMBP	AT1G52030	TATA-box	TATA	969	973	core promoter element around -30 of transcription start
F-ATMBP	AT1G52030	TATA-box	TATAA	994	999	core promoter element around -30 of transcription start
F-ATMBP	AT1G52030	TATA-box	TATA	995	999	core promoter element around -30 of transcription start
F-ATMBP	AT1G52030	TATA-box	TATA	1091	1095	core promoter element around -30 of transcription start
F-ATMBP	AT1G52030	TATA-box	TATAAA	1116	1122	core promoter element around -30 of transcription start
F-ATMBP	AT1G52030	TATA-box	TATAA	1117	1122	core promoter element around -30 of transcription start
F-ATMBP	AT1G52030	TATA-box	TATA	1118	1122	core promoter element around -30 of transcription start
F-ATMBP	AT1G52030	TATA-box	TATAAAT	1194	1201	core promoter element around -30 of transcription start
F-ATMBP	AT1G52030	TATA-box	TATAAA	1195	1201	core promoter element around -30 of transcription start
F-ATMBP	AT1G52030	TATA-box	TATAA	1196	1201	core promoter element around -30 of transcription start
F-ATMBP	AT1G52030	TATA-box	TATA	1197	1201	core promoter element around -30 of transcription start
F-ATMBP	AT1G52030	TATA-box	ATATAA	1223	1229	core promoter element around -30 of transcription start
F-ATMBP	AT1G52030	TATA-box	TATA	1224	1228	core promoter element around -30 of transcription start
F-ATMBP	AT1G52030	TATA-box	ATTATA	1261	1267	core promoter element around -30 of transcription start
F-ATMBP	AT1G52030	TATA-box	TATATAA	1262	1269	core promoter element around -30 of transcription start
F-ATMBP	AT1G52030	TATA-box	TATATA	1263	1269	core promoter element around -30 of transcription start
F-ATMBP	AT1G52030	TATA-box	ATATAA	1264	1270	core promoter element around -30 of transcription start
F-ATMBP	AT1G52030	TATA-box	TATA	1265	1269	core promoter element around -30 of transcription start
F-ATMBP	AT1G52030	TATA-box	TATAA	1492	1497	core promoter element around -30 of transcription start
F-ATMBP	AT1G52030	TATA-box	TATA	1493	1497	core promoter element around -30 of transcription start
F-ATMBP	AT1G52030	TATA-box	ATTATA	1505	1511	core promoter element around -30 of transcription start
F-ATMBP	AT1G52030	TATA-box	TATAA	1506	1511	core promoter element around -30 of transcription start
F-ATMBP	AT1G52030	TATA-box	TATA	1507	1511	core promoter element around -30 of transcription start
F-ATMBP	AT1G52030	TATA-box	TACAAAA	1533	1540	core promoter element around -30 of transcription start
F-ATMBP	AT1G52030	TATA-box	TATAAA	1585	1591	core promoter element around -30 of transcription start
F-ATMBP	AT1G52030	TATA-box	TATAA	1586	1591	core promoter element around -30 of transcription start
F-ATMBP	AT1G52030	TATA-box	TATA	1587	1591	core promoter element around -30 of transcription start
F-ATMBP	AT1G52030	TATA-box	TATAA	1827	1832	core promoter element around -30 of transcription start
F-ATMBP	AT1G52030	TATA-box	TATA	1828	1832	core promoter element around -30 of transcription start
F-ATMBP	AT1G52030	AE-box	AGAAACAA	18	26	part of a module for light response
F-ATMBP	AT1G52030	AE-box	AGAAACAA	1929	1937	part of a module for light response
F-ATMBP	AT1G52030	A-box	CCGTCC	715	721	cis-acting regulatory element
F-ATMBP	AT1G52030	ABRE	ACGTG	25	30	cis-acting element involved in the abscisic acid responsiveness
F-ATMBP	AT1G52030	ABRE	ACGTG	925	930	cis-acting element involved in the abscisic acid responsiveness
F-ATMBP	AT1G52030	ABRE	ACGTG	1156	1161	cis-acting element involved in the abscisic acid responsiveness
F-ATMBP	AT1G52030	Box II	ACACGTTGT	22	31	part of a light responsive element
F-ATMBP	AT1G52030	Box 4	ATTAAT	1407	1413	part of a conserved DNA module involved in light responsiveness
F-ATMBP	AT1G52030	Box 4	ATTAAT	1812	1818	part of a conserved DNA module involved in light responsiveness
F-ATMBP	AT1G52030	TGACG-motif	TGACG	501	506	cis-acting regulatory element involved in the MeJA-responsiveness
F-ATMBP	AT1G52030	TGACG-motif	TGACG	1592	1597	cis-acting regulatory element involved in the MeJA-responsiveness
F-ATMBP	AT1G52030	TCT-motif	TCTTAC	40	46	part of a light responsive element
F-ATMBP	AT1G52030	TCT-motif	TCTTAC	622	628	part of a light responsive element
FAR1	AT5G22500	GCN4_motif	TGAGTCA	1906	1913	cis-regulatory element involved in endosperm expression
FAR1	AT5G22500	L-box	ATCCCACCTAC	490	500	part of a light responsive element
FAR1	AT5G22500	TCT-motif	TCTTAC	1420	1426	part of a light responsive element
FAR1	AT5G22500	TGACG-motif	TGACG	137	142	cis-acting regulatory element involved in the MeJA-responsiveness
FAR1	AT5G22500	TGACG-motif	TGACG	745	750	cis-acting regulatory element involved in the MeJA-responsiveness
FAR1	AT5G22500	TGACG-motif	TGACG	808	813	cis-acting regulatory element involved in the MeJA-responsiveness
FAR1	AT5G22500	Box 4	ATTAAT	719	725	part of a conserved DNA module involved in light responsiveness
FAR1	AT5G22500	Box 4	ATTAAT	831	837	part of a conserved DNA module involved in light responsiveness
FAR1	AT5G22500	Box 4	ATTAAT	1323	1329	part of a conserved DNA module involved in light responsiveness
FAR1	AT5G22500	Box 4	ATTAAT	1344	1350	part of a conserved DNA module involved in light responsiveness
FAR1	AT5G22500	Box 4	ATTAAT	1665	1671	part of a conserved DNA module involved in light responsiveness
FAR1	AT5G22500	Box 4	ATTAAT	1669	1675	part of a conserved DNA module involved in light responsiveness
FAR1	AT5G22500	GA-motif	ATAGATAA	195	203	part of a light responsive element
FAR1	AT5G22500	TATA-box	TATA	200	204	core promoter element around -30 of transcription start
FAR1	AT5G22500	TATA-box	ATATAA	278	284	core promoter element around -30 of transcription start
FAR1	AT5G22500	TATA-box	TATA	279	283	core promoter element around -30 of transcription start
FAR1	AT5G22500	TATA-box	TATAAA	392	398	core promoter element around -30 of transcription start
FAR1	AT5G22500	TATA-box	TATATAA	393	400	core promoter element around -30 of transcription start
FAR1	AT5G22500	TATA-box	TATATA	394	400	core promoter element around -30 of transcription start
FAR1	AT5G22500	TATA-box	TATA	396	400	core promoter element around -30 of transcription start
FAR1	AT5G22500	TATA-box	ATATAA	447	453	core promoter element around -30 of transcription start
FAR1	AT5G22500	TATA-box	TATA	448	452	core promoter element around -30 of transcription start
FAR1	AT5G22500	TATA-box	ATATAT	554	560	core promoter element around -30 of transcription start
FAR1	AT5G22500	TATA-box	TATA	555	559	core promoter element around -30 of transcription start
FAR1	AT5G22500	TATA-box	TATA	688	692	core promoter element around -30 of transcription start
FAR1	AT5G22500	TATA-box	ATATAT	780	786	core promoter element around -30 of transcription start
FAR1	AT5G22500	TATA-box	TATA	781	785	core promoter element around -30 of transcription start
FAR1	AT5G22500	TATA-box	ATATAT	903	909	core promoter element around -30 of transcription start
FAR1	AT5G22500	TATA-box	TATA	904	908	core promoter element around -30 of transcription start
FAR1	AT5G22500	TATA-box	TATA	944	948	core promoter element around -30 of transcription start
FAR1	AT5G22500	TATA-box	TATAAATA	1133	1141	core promoter element around -30 of transcription start
FAR1	AT5G22500	TATA-box	TATAAAT	1134	1141	core promoter element around -30 of transcription start
FAR1	AT5G22500	TATA-box	TATAAA	1135	1141	core promoter element around -30 of transcription start
FAR1	AT5G22500	TATA-box	TATAA	1136	1141	core promoter element around -30 of transcription start
FAR1	AT5G22500	TATA-box	TATA	1137	1141	core promoter element around -30 of transcription start
FAR1	AT5G22500	TATA-box	TATA	1239	1243	core promoter element around -30 of transcription start
FAR1	AT5G22500	TATA-box	TATACA	1245	1251	core promoter element around -30 of transcription start
FAR1	AT5G22500	TATA-box	TATA	1247	1251	core promoter element around -30 of transcription start
FAR1	AT5G22500	TATA-box	TATA	1289	1293	core promoter element around -30 of transcription start
FAR1	AT5G22500	TATA-box	ATATAA	1311	1317	core promoter element around -30 of transcription start
FAR1	AT5G22500	TATA-box	TATA	1312	1316	core promoter element around -30 of transcription start
FAR1	AT5G22500	TATA-box	ccTATAAAaa	1370	1379	core promoter element around -30 of transcription start
FAR1	AT5G22500	TATA-box	TATAA	1371	1376	core promoter element around -30 of transcription start
FAR1	AT5G22500	TATA-box	TATA	1372	1376	core promoter element around -30 of transcription start
FAR1	AT5G22500	TATA-box	ATATAA	1393	1399	core promoter element around -30 of transcription start
FAR1	AT5G22500	TATA-box	TATA	1394	1398	core promoter element around -30 of transcription start
FAR1	AT5G22500	TATA-box	TATA	1414	1418	core promoter element around -30 of transcription start
FAR1	AT5G22500	TATA-box	TATA	1465	1469	core promoter element around -30 of transcription start
FAR1	AT5G22500	TATA-box	ATTATA	1502	1508	core promoter element around -30 of transcription start
FAR1	AT5G22500	TATA-box	TATAA	1503	1508	core promoter element around -30 of transcription start
FAR1	AT5G22500	TATA-box	TATA	1504	1508	core promoter element around -30 of transcription start
FAR1	AT5G22500	TATA-box	TATA	1535	1539	core promoter element around -30 of transcription start
FAR1	AT5G22500	TATA-box	ATATAT	1617	1623	core promoter element around -30 of transcription start
FAR1	AT5G22500	TATA-box	TATA	1618	1622	core promoter element around -30 of transcription start
FAR1	AT5G22500	TATA-box	TATAA	1626	1631	core promoter element around -30 of transcription start
FAR1	AT5G22500	TATA-box	TATA	1627	1631	core promoter element around -30 of transcription start
FAR1	AT5G22500	TATA-box	ATTATA	1747	1753	core promoter element around -30 of transcription start
FAR1	AT5G22500	TATA-box	TATAA	1748	1753	core promoter element around -30 of transcription start
FAR1	AT5G22500	TATA-box	TATA	1749	1753	core promoter element around -30 of transcription start
FAR1	AT5G22500	TATA-box	TATATA	1872	1878	core promoter element around -30 of transcription start
FAR1	AT5G22500	TATA-box	ATATAT	1873	1879	core promoter element around -30 of transcription start
FAR1	AT5G22500	TATA-box	TATATA	1874	1880	core promoter element around -30 of transcription start
FAR1	AT5G22500	TATA-box	TATA	1876	1880	core promoter element around -30 of transcription start
FAR1	AT5G22500	ARE	AAACCA	987	993	cis-acting regulatory element essential for the anaerobic induction
FAR1	AT5G22500	ARE	AAACCA	1258	1264	cis-acting regulatory element essential for the anaerobic induction
FAR1	AT5G22500	ARE	AAACCA	1399	1405	cis-acting regulatory element essential for the anaerobic induction
FAR1	AT5G22500	ABRE	ACGTG	1707	1712	cis-acting element involved in the abscisic acid responsiveness
FAR1	AT5G22500	ABRE	ACGTG	1903	1908	cis-acting element involved in the abscisic acid responsiveness
FAR1	AT5G22500	A-box	CCGTCC	725	731	cis-acting regulatory element
FAR1	AT5G22500	MRE	AACCTAA	1216	1223	MYB binding site involved in light responsiveness
FAR1	AT5G22500	MRE	AACCTAA	1972	1979	MYB binding site involved in light responsiveness
FAR1	AT5G22500	CGTCA-motif	CGTCA	137	142	cis-acting regulatory element involved in the MeJA-responsiveness
FAR1	AT5G22500	CGTCA-motif	CGTCA	745	750	cis-acting regulatory element involved in the MeJA-responsiveness
FAR1	AT5G22500	CGTCA-motif	CGTCA	808	813	cis-acting regulatory element involved in the MeJA-responsiveness
FAR1	AT5G22500	CAAT-box	CAAAT	12	17	common cis-acting element in promoter and enhancer regions
FAR1	AT5G22500	CAAT-box	CAAAT	43	48	common cis-acting element in promoter and enhancer regions
FAR1	AT5G22500	CAAT-box	CAAAT	165	170	common cis-acting element in promoter and enhancer regions
FAR1	AT5G22500	CAAT-box	CAAAT	214	219	common cis-acting element in promoter and enhancer regions
FAR1	AT5G22500	CAAT-box	CAAAT	262	267	common cis-acting element in promoter and enhancer regions
FAR1	AT5G22500	CAAT-box	CCAAT	838	843	common cis-acting element in promoter and enhancer regions
FAR1	AT5G22500	CAAT-box	CCAAT	1261	1266	common cis-acting element in promoter and enhancer regions
FAR1	AT5G22500	CAAT-box	CAAAT	1331	1336	common cis-acting element in promoter and enhancer regions
FAR1	AT5G22500	CAAT-box	CAAAT	1603	1608	common cis-acting element in promoter and enhancer regions
FAR1	AT5G22500	TC-rich repeats	ATTCTCTAAC	1187	1196	cis-acting element involved in defense and stress responsiveness
FAR1	AT5G22500	TCA-element	CCATCTTTTT	1375	1384	cis-acting element involved in salicylic acid responsiveness
FAR1	AT5G22500	G-box	CACGAC	1430	1436	cis-acting regulatory element involved in light responsiveness
FAR1	AT5G22500	G-box	CACGTC	1706	1712	cis-acting regulatory element involved in light responsiveness
FAR1	AT5G22500	G-box	TACGTG	1902	1908	cis-acting regulatory element involved in light responsiveness
FAR1	AT5G22500	P-box	CCTTTTG	972	979	gibberellin-responsive element
JRG21	AT3G55970	MBS	CAACTG	1794	1800	MYB binding site involved in drought-inducibility
JRG21	AT3G55970	TC-rich repeats	GTTTTCTTAC	665	674	cis-acting element involved in defense and stress responsiveness
JRG21	AT3G55970	chs-CMA1a	TTACTTAA	1539	1547	part of a light responsive element
JRG21	AT3G55970	GATA-motif	GATAGGG	582	589	part of a light responsive element
JRG21	AT3G55970	G-box	CACGTG	110	116	cis-acting regulatory element involved in light responsiveness
JRG21	AT3G55970	I-box	TGATAATGT	938	947	part of a light responsive element
JRG21	AT3G55970	CAAT-box	CAAAT	41	46	common cis-acting element in promoter and enhancer regions
JRG21	AT3G55970	CAAT-box	CCAAT	59	64	common cis-acting element in promoter and enhancer regions
JRG21	AT3G55970	CAAT-box	CAAAT	390	395	common cis-acting element in promoter and enhancer regions
JRG21	AT3G55970	CAAT-box	TGCCAAC	453	460	common cis-acting element in promoter and enhancer regions
JRG21	AT3G55970	CAAT-box	CCAAT	519	524	common cis-acting element in promoter and enhancer regions
JRG21	AT3G55970	CAAT-box	CAAAT	832	837	common cis-acting element in promoter and enhancer regions
JRG21	AT3G55970	CAAT-box	CCAAT	865	870	common cis-acting element in promoter and enhancer regions
JRG21	AT3G55970	CAAT-box	CAAAT	994	999	common cis-acting element in promoter and enhancer regions
JRG21	AT3G55970	CAAT-box	CAAAT	1083	1088	common cis-acting element in promoter and enhancer regions
JRG21	AT3G55970	CAAT-box	CCAAT	1399	1404	common cis-acting element in promoter and enhancer regions
JRG21	AT3G55970	CAAT-box	CCAAT	1402	1407	common cis-acting element in promoter and enhancer regions
JRG21	AT3G55970	CAAT-box	CAAAT	1598	1603	common cis-acting element in promoter and enhancer regions
JRG21	AT3G55970	CAAT-box	CCAAT	1684	1689	common cis-acting element in promoter and enhancer regions
JRG21	AT3G55970	CAAT-box	CAAAT	1758	1763	common cis-acting element in promoter and enhancer regions
JRG21	AT3G55970	CAAT-box	CAAAT	1821	1826	common cis-acting element in promoter and enhancer regions
JRG21	AT3G55970	CGTCA-motif	CGTCA	1354	1359	cis-acting regulatory element involved in the MeJA-responsiveness
JRG21	AT3G55970	3-AF1 binding site	TAAGAGAGGAA	1965	1975	light responsive element
JRG21	AT3G55970	G-Box	CACGTG	110	116	cis-acting regulatory element involved in light responsiveness
JRG21	AT3G55970	G-Box	CACGTT	487	493	cis-acting regulatory element involved in light responsiveness
JRG21	AT3G55970	G-Box	CACGTT	1807	1813	cis-acting regulatory element involved in light responsiveness
JRG21	AT3G55970	GT1-motif	GGTTAAT	1394	1401	light responsive element
JRG21	AT3G55970	GT1-motif	GGTTAA	1395	1401	light responsive element
JRG21	AT3G55970	GT1-motif	GGTTAA	1653	1659	light responsive element
JRG21	AT3G55970	ATCT-motif	AATCTAATCC	1751	1760	part of a conserved DNA module involved in light responsiveness
JRG21	AT3G55970	TATA-box	TACAAAA	82	89	core promoter element around -30 of transcription start
JRG21	AT3G55970	TATA-box	TATAAAA	126	133	core promoter element around -30 of transcription start
JRG21	AT3G55970	TATA-box	TATAAA	127	133	core promoter element around -30 of transcription start
JRG21	AT3G55970	TATA-box	TATATAA	128	135	core promoter element around -30 of transcription start
JRG21	AT3G55970	TATA-box	TATATA	129	135	core promoter element around -30 of transcription start
JRG21	AT3G55970	TATA-box	ATATAA	130	136	core promoter element around -30 of transcription start
JRG21	AT3G55970	TATA-box	TATA	131	135	core promoter element around -30 of transcription start
JRG21	AT3G55970	TATA-box	TATACA	251	257	core promoter element around -30 of transcription start
JRG21	AT3G55970	TATA-box	TATA	253	257	core promoter element around -30 of transcription start
JRG21	AT3G55970	TATA-box	TATA	269	273	core promoter element around -30 of transcription start
JRG21	AT3G55970	TATA-box	ATATAT	283	289	core promoter element around -30 of transcription start
JRG21	AT3G55970	TATA-box	TATA	284	288	core promoter element around -30 of transcription start
JRG21	AT3G55970	TATA-box	ATATAT	301	307	core promoter element around -30 of transcription start
JRG21	AT3G55970	TATA-box	TATATA	302	308	core promoter element around -30 of transcription start
JRG21	AT3G55970	TATA-box	ATATAT	303	309	core promoter element around -30 of transcription start
JRG21	AT3G55970	TATA-box	TATATA	304	310	core promoter element around -30 of transcription start
JRG21	AT3G55970	TATA-box	ATATAT	305	311	core promoter element around -30 of transcription start
JRG21	AT3G55970	TATA-box	TATATA	306	312	core promoter element around -30 of transcription start
JRG21	AT3G55970	TATA-box	ATATAA	307	313	core promoter element around -30 of transcription start
JRG21	AT3G55970	TATA-box	TATA	308	312	core promoter element around -30 of transcription start
JRG21	AT3G55970	TATA-box	taTATAAAtc	325	334	core promoter element around -30 of transcription start
JRG21	AT3G55970	TATA-box	ATATAT	326	332	core promoter element around -30 of transcription start
JRG21	AT3G55970	TATA-box	TATATA	327	333	core promoter element around -30 of transcription start
JRG21	AT3G55970	TATA-box	ATATAT	328	334	core promoter element around -30 of transcription start
JRG21	AT3G55970	TATA-box	TATATA	329	335	core promoter element around -30 of transcription start
JRG21	AT3G55970	TATA-box	ATATAT	330	336	core promoter element around -30 of transcription start
JRG21	AT3G55970	TATA-box	TATATA	331	337	core promoter element around -30 of transcription start
JRG21	AT3G55970	TATA-box	TATA	333	337	core promoter element around -30 of transcription start
JRG21	AT3G55970	TATA-box	TACATAAA	375	383	core promoter element around -30 of transcription start
JRG21	AT3G55970	TATA-box	TATTTAAA	422	430	core promoter element around -30 of transcription start
JRG21	AT3G55970	TATA-box	TATTTAAA	465	473	core promoter element around -30 of transcription start
JRG21	AT3G55970	TATA-box	TACAAAA	482	489	core promoter element around -30 of transcription start
JRG21	AT3G55970	TATA-box	TATAA	573	578	core promoter element around -30 of transcription start
JRG21	AT3G55970	TATA-box	TATA	574	578	core promoter element around -30 of transcription start
JRG21	AT3G55970	TATA-box	TATAAA	626	632	core promoter element around -30 of transcription start
JRG21	AT3G55970	TATA-box	TATATAA	627	634	core promoter element around -30 of transcription start
JRG21	AT3G55970	TATA-box	TATATA	628	634	core promoter element around -30 of transcription start
JRG21	AT3G55970	TATA-box	ATATAT	629	635	core promoter element around -30 of transcription start
JRG21	AT3G55970	TATA-box	TATATA	630	636	core promoter element around -30 of transcription start
JRG21	AT3G55970	TATA-box	ATATAT	631	637	core promoter element around -30 of transcription start
JRG21	AT3G55970	TATA-box	TATATA	632	638	core promoter element around -30 of transcription start
JRG21	AT3G55970	TATA-box	TATA	634	638	core promoter element around -30 of transcription start
JRG21	AT3G55970	TATA-box	TATATA	694	700	core promoter element around -30 of transcription start
JRG21	AT3G55970	TATA-box	ATATAT	695	701	core promoter element around -30 of transcription start
JRG21	AT3G55970	TATA-box	TATA	696	700	core promoter element around -30 of transcription start
JRG21	AT3G55970	TATA-box	TATATA	733	739	core promoter element around -30 of transcription start
JRG21	AT3G55970	TATA-box	TATA	735	739	core promoter element around -30 of transcription start
JRG21	AT3G55970	TATA-box	TATATA	740	746	core promoter element around -30 of transcription start
JRG21	AT3G55970	TATA-box	ATATAT	741	747	core promoter element around -30 of transcription start
JRG21	AT3G55970	TATA-box	TATA	742	746	core promoter element around -30 of transcription start
JRG21	AT3G55970	TATA-box	ATTATA	757	763	core promoter element around -30 of transcription start
JRG21	AT3G55970	TATA-box	TATAA	758	763	core promoter element around -30 of transcription start
JRG21	AT3G55970	TATA-box	TATA	759	763	core promoter element around -30 of transcription start
JRG21	AT3G55970	TATA-box	TATATA	804	810	core promoter element around -30 of transcription start
JRG21	AT3G55970	TATA-box	ATATAT	805	811	core promoter element around -30 of transcription start
JRG21	AT3G55970	TATA-box	TATATA	806	812	core promoter element around -30 of transcription start
JRG21	AT3G55970	TATA-box	TATA	808	812	core promoter element around -30 of transcription start
JRG21	AT3G55970	TATA-box	TATTTAAA	910	918	core promoter element around -30 of transcription start
JRG21	AT3G55970	TATA-box	TATTTAAA	1028	1036	core promoter element around -30 of transcription start
JRG21	AT3G55970	TATA-box	TATTTAAA	1063	1071	core promoter element around -30 of transcription start
JRG21	AT3G55970	TATA-box	ATATAT	1211	1217	core promoter element around -30 of transcription start
JRG21	AT3G55970	TATA-box	TATATA	1212	1218	core promoter element around -30 of transcription start
JRG21	AT3G55970	TATA-box	ATATAT	1213	1219	core promoter element around -30 of transcription start
JRG21	AT3G55970	TATA-box	TATA	1214	1218	core promoter element around -30 of transcription start
JRG21	AT3G55970	TATA-box	TATTTAAA	1222	1230	core promoter element around -30 of transcription start
JRG21	AT3G55970	TATA-box	taTATAAAtc	1234	1243	core promoter element around -30 of transcription start
JRG21	AT3G55970	TATA-box	TATAAAT	1235	1242	core promoter element around -30 of transcription start
JRG21	AT3G55970	TATA-box	TATAAA	1236	1242	core promoter element around -30 of transcription start
JRG21	AT3G55970	TATA-box	TATATAA	1237	1244	core promoter element around -30 of transcription start
JRG21	AT3G55970	TATA-box	TATATA	1238	1244	core promoter element around -30 of transcription start
JRG21	AT3G55970	TATA-box	ATATAT	1239	1245	core promoter element around -30 of transcription start
JRG21	AT3G55970	TATA-box	TATA	1240	1244	core promoter element around -30 of transcription start
JRG21	AT3G55970	TATA-box	TATTTAAA	1242	1250	core promoter element around -30 of transcription start
JRG21	AT3G55970	TATA-box	TATAAA	1251	1257	core promoter element around -30 of transcription start
JRG21	AT3G55970	TATA-box	TATAA	1252	1257	core promoter element around -30 of transcription start
JRG21	AT3G55970	TATA-box	TATA	1253	1257	core promoter element around -30 of transcription start
JRG21	AT3G55970	TATA-box	TATTTAAA	1269	1277	core promoter element around -30 of transcription start
JRG21	AT3G55970	TATA-box	ccTATAAAaa	1277	1286	core promoter element around -30 of transcription start
JRG21	AT3G55970	TATA-box	TATAA	1278	1283	core promoter element around -30 of transcription start
JRG21	AT3G55970	TATA-box	TATA	1279	1283	core promoter element around -30 of transcription start
JRG21	AT3G55970	TATA-box	ATATAT	1292	1298	core promoter element around -30 of transcription start
JRG21	AT3G55970	TATA-box	TATA	1293	1297	core promoter element around -30 of transcription start
JRG21	AT3G55970	TATA-box	ATTATA	1314	1320	core promoter element around -30 of transcription start
JRG21	AT3G55970	TATA-box	TATATAA	1315	1322	core promoter element around -30 of transcription start
JRG21	AT3G55970	TATA-box	TATATA	1316	1322	core promoter element around -30 of transcription start
JRG21	AT3G55970	TATA-box	ATATAA	1317	1323	core promoter element around -30 of transcription start
JRG21	AT3G55970	TATA-box	TATA	1318	1322	core promoter element around -30 of transcription start
JRG21	AT3G55970	TATA-box	ATATAT	1322	1328	core promoter element around -30 of transcription start
JRG21	AT3G55970	TATA-box	TATATA	1323	1329	core promoter element around -30 of transcription start
JRG21	AT3G55970	TATA-box	TATA	1325	1329	core promoter element around -30 of transcription start
JRG21	AT3G55970	TATA-box	ATATAT	1390	1396	core promoter element around -30 of transcription start
JRG21	AT3G55970	TATA-box	TATA	1391	1395	core promoter element around -30 of transcription start
JRG21	AT3G55970	TATA-box	TATA	1561	1565	core promoter element around -30 of transcription start
JRG21	AT3G55970	TATA-box	TATAAAA	1576	1583	core promoter element around -30 of transcription start
JRG21	AT3G55970	TATA-box	TATAAA	1577	1583	core promoter element around -30 of transcription start
JRG21	AT3G55970	TATA-box	TATAA	1578	1583	core promoter element around -30 of transcription start
JRG21	AT3G55970	TATA-box	TATA	1579	1583	core promoter element around -30 of transcription start
JRG21	AT3G55970	TATA-box	TATAAAA	1603	1610	core promoter element around -30 of transcription start
JRG21	AT3G55970	TATA-box	TATAAA	1604	1610	core promoter element around -30 of transcription start
JRG21	AT3G55970	TATA-box	TATATAA	1605	1612	core promoter element around -30 of transcription start
JRG21	AT3G55970	TATA-box	TATATA	1606	1612	core promoter element around -30 of transcription start
JRG21	AT3G55970	TATA-box	ATATAT	1607	1613	core promoter element around -30 of transcription start
JRG21	AT3G55970	TATA-box	TATATA	1608	1614	core promoter element around -30 of transcription start
JRG21	AT3G55970	TATA-box	TATA	1610	1614	core promoter element around -30 of transcription start
JRG21	AT3G55970	TATA-box	ATATAT	1700	1706	core promoter element around -30 of transcription start
JRG21	AT3G55970	TATA-box	TATATA	1701	1707	core promoter element around -30 of transcription start
JRG21	AT3G55970	TATA-box	TATA	1703	1707	core promoter element around -30 of transcription start
JRG21	AT3G55970	TATA-box	TATA	1772	1776	core promoter element around -30 of transcription start
JRG21	AT3G55970	TATA-box	TATAAAA	1844	1851	core promoter element around -30 of transcription start
JRG21	AT3G55970	TATA-box	TATAAA	1845	1851	core promoter element around -30 of transcription start
JRG21	AT3G55970	TATA-box	TATAA	1846	1851	core promoter element around -30 of transcription start
JRG21	AT3G55970	TATA-box	TATA	1847	1851	core promoter element around -30 of transcription start
JRG21	AT3G55970	TATA-box	TATAAATA	1908	1916	core promoter element around -30 of transcription start
JRG21	AT3G55970	TATA-box	TATAAAT	1909	1916	core promoter element around -30 of transcription start
JRG21	AT3G55970	TATA-box	TATAAA	1910	1916	core promoter element around -30 of transcription start
JRG21	AT3G55970	TATA-box	TATAA	1911	1916	core promoter element around -30 of transcription start
JRG21	AT3G55970	TATA-box	TATA	1912	1916	core promoter element around -30 of transcription start
JRG21	AT3G55970	AE-box	AGAAACTT	336	344	part of a module for light response
JRG21	AT3G55970	ABRE	CACGTG	110	116	cis-acting element involved in the abscisic acid responsiveness
JRG21	AT3G55970	ABRE	ACGTG	111	116	cis-acting element involved in the abscisic acid responsiveness
JRG21	AT3G55970	ABRE	TACGGTC	290	297	cis-acting element involved in the abscisic acid responsiveness
JRG21	AT3G55970	ABRE	ACGTG	488	493	cis-acting element involved in the abscisic acid responsiveness
JRG21	AT3G55970	ABRE	ACGTG	1808	1813	cis-acting element involved in the abscisic acid responsiveness
JRG21	AT3G55970	TGA-element	AACGAC	622	628	auxin-responsive element
JRG21	AT3G55970	A-box	CCGTCC	1953	1959	cis-acting regulatory element
JRG21	AT3G55970	ATC-motif	AGTAATCT	768	776	part of a conserved DNA module involved in light responsiveness
JRG21	AT3G55970	Box 4	ATTAAT	705	711	part of a conserved DNA module involved in light responsiveness
JRG21	AT3G55970	Box 4	ATTAAT	879	885	part of a conserved DNA module involved in light responsiveness
JRG21	AT3G55970	Box 4	ATTAAT	899	905	part of a conserved DNA module involved in light responsiveness
JRG21	AT3G55970	Box 4	ATTAAT	966	972	part of a conserved DNA module involved in light responsiveness
JRG21	AT3G55970	Box 4	ATTAAT	1116	1122	part of a conserved DNA module involved in light responsiveness
JRG21	AT3G55970	Box 4	ATTAAT	1264	1270	part of a conserved DNA module involved in light responsiveness
JRG21	AT3G55970	Box 4	ATTAAT	1478	1484	part of a conserved DNA module involved in light responsiveness
JRG21	AT3G55970	Box 4	ATTAAT	1696	1702	part of a conserved DNA module involved in light responsiveness
JRG21	AT3G55970	TGACG-motif	TGACG	1354	1359	cis-acting regulatory element involved in the MeJA-responsiveness
JRG21	AT3G55970	TCT-motif	TCTTAC	190	196	part of a light responsive element
JRG21	AT3G55970	TCT-motif	TCTTAC	1044	1050	part of a light responsive element
JRG21	AT3G55970	TCT-motif	TCTTAC	1780	1786	part of a light responsive element
JRG21	AT3G55970	MBSI	aaaAaaC(G/C)GTTA	1050	1060.5	MYB binding site involved in flavonoid biosynthetic genes regulation
LTP2	AT2G38530	TATA-box	TATACA	92	98	core promoter element around -30 of transcription start
LTP2	AT2G38530	TATA-box	TATA	94	98	core promoter element around -30 of transcription start
LTP2	AT2G38530	TATA-box	TATTTAAA	162	170	core promoter element around -30 of transcription start
LTP2	AT2G38530	TATA-box	TATA	380	384	core promoter element around -30 of transcription start
LTP2	AT2G38530	TATA-box	TATA	401	405	core promoter element around -30 of transcription start
LTP2	AT2G38530	TATA-box	TATA	432	436	core promoter element around -30 of transcription start
LTP2	AT2G38530	TATA-box	TATAAATA	444	452	core promoter element around -30 of transcription start
LTP2	AT2G38530	TATA-box	TATAAAT	445	452	core promoter element around -30 of transcription start
LTP2	AT2G38530	TATA-box	TATAAA	446	452	core promoter element around -30 of transcription start
LTP2	AT2G38530	TATA-box	TATAA	447	452	core promoter element around -30 of transcription start
LTP2	AT2G38530	TATA-box	TATA	448	452	core promoter element around -30 of transcription start
LTP2	AT2G38530	TATA-box	ATATAA	487	493	core promoter element around -30 of transcription start
LTP2	AT2G38530	TATA-box	TATA	488	492	core promoter element around -30 of transcription start
LTP2	AT2G38530	TATA-box	TATATA	554	560	core promoter element around -30 of transcription start
LTP2	AT2G38530	TATA-box	ATATAA	555	561	core promoter element around -30 of transcription start
LTP2	AT2G38530	TATA-box	TATA	556	560	core promoter element around -30 of transcription start
LTP2	AT2G38530	TATA-box	TATAAGAA	834	842	core promoter element around -30 of transcription start
LTP2	AT2G38530	TATA-box	TATAA	837	842	core promoter element around -30 of transcription start
LTP2	AT2G38530	TATA-box	TATA	838	842	core promoter element around -30 of transcription start
LTP2	AT2G38530	TATA-box	ATTATA	887	893	core promoter element around -30 of transcription start
LTP2	AT2G38530	TATA-box	TATAA	888	893	core promoter element around -30 of transcription start
LTP2	AT2G38530	TATA-box	TATA	889	893	core promoter element around -30 of transcription start
LTP2	AT2G38530	TATA-box	TATAAA	914	920	core promoter element around -30 of transcription start
LTP2	AT2G38530	TATA-box	TATAA	915	920	core promoter element around -30 of transcription start
LTP2	AT2G38530	TATA-box	TATA	916	920	core promoter element around -30 of transcription start
LTP2	AT2G38530	TATA-box	ATATAT	922	928	core promoter element around -30 of transcription start
LTP2	AT2G38530	TATA-box	TATA	923	927	core promoter element around -30 of transcription start
LTP2	AT2G38530	TATA-box	TATATAA	934	941	core promoter element around -30 of transcription start
LTP2	AT2G38530	TATA-box	TATATA	935	941	core promoter element around -30 of transcription start
LTP2	AT2G38530	TATA-box	ATATAT	936	942	core promoter element around -30 of transcription start
LTP2	AT2G38530	TATA-box	TATATA	937	943	core promoter element around -30 of transcription start
LTP2	AT2G38530	TATA-box	ATATAT	938	944	core promoter element around -30 of transcription start
LTP2	AT2G38530	TATA-box	TATATA	939	945	core promoter element around -30 of transcription start
LTP2	AT2G38530	TATA-box	ATATAT	940	946	core promoter element around -30 of transcription start
LTP2	AT2G38530	TATA-box	TATATA	941	947	core promoter element around -30 of transcription start
LTP2	AT2G38530	TATA-box	ATATAT	942	948	core promoter element around -30 of transcription start
LTP2	AT2G38530	TATA-box	TATATA	943	949	core promoter element around -30 of transcription start
LTP2	AT2G38530	TATA-box	ATATAT	944	950	core promoter element around -30 of transcription start
LTP2	AT2G38530	TATA-box	TATATA	945	951	core promoter element around -30 of transcription start
LTP2	AT2G38530	TATA-box	ATATAT	946	952	core promoter element around -30 of transcription start
LTP2	AT2G38530	TATA-box	TATATA	947	953	core promoter element around -30 of transcription start
LTP2	AT2G38530	TATA-box	ATATAT	948	954	core promoter element around -30 of transcription start
LTP2	AT2G38530	TATA-box	TATATA	949	955	core promoter element around -30 of transcription start
LTP2	AT2G38530	TATA-box	ATATAT	950	956	core promoter element around -30 of transcription start
LTP2	AT2G38530	TATA-box	TATATA	951	957	core promoter element around -30 of transcription start
LTP2	AT2G38530	TATA-box	ATATAT	952	958	core promoter element around -30 of transcription start
LTP2	AT2G38530	TATA-box	TATA	953	957	core promoter element around -30 of transcription start
LTP2	AT2G38530	TATA-box	ATATAT	998	1004	core promoter element around -30 of transcription start
LTP2	AT2G38530	TATA-box	TATATA	999	1005	core promoter element around -30 of transcription start
LTP2	AT2G38530	TATA-box	ATATAT	1000	1006	core promoter element around -30 of transcription start
LTP2	AT2G38530	TATA-box	TATATA	1001	1007	core promoter element around -30 of transcription start
LTP2	AT2G38530	TATA-box	ATATAA	1002	1008	core promoter element around -30 of transcription start
LTP2	AT2G38530	TATA-box	TATA	1003	1007	core promoter element around -30 of transcription start
LTP2	AT2G38530	TATA-box	ATATAT	1023	1029	core promoter element around -30 of transcription start
LTP2	AT2G38530	TATA-box	TATA	1024	1028	core promoter element around -30 of transcription start
LTP2	AT2G38530	TATA-box	TAAAGATT	1052	1060	core promoter element around -30 of transcription start
LTP2	AT2G38530	TATA-box	taTATAAAtc	1061	1070	core promoter element around -30 of transcription start
LTP2	AT2G38530	TATA-box	TATAAAA	1064	1071	core promoter element around -30 of transcription start
LTP2	AT2G38530	TATA-box	TATAAA	1065	1071	core promoter element around -30 of transcription start
LTP2	AT2G38530	TATA-box	TATAA	1066	1071	core promoter element around -30 of transcription start
LTP2	AT2G38530	TATA-box	TATA	1067	1071	core promoter element around -30 of transcription start
LTP2	AT2G38530	TATA-box	ccTATAAAaa	1162	1171	core promoter element around -30 of transcription start
LTP2	AT2G38530	TATA-box	TATA	1216	1220	core promoter element around -30 of transcription start
LTP2	AT2G38530	TATA-box	TATACA	1431	1437	core promoter element around -30 of transcription start
LTP2	AT2G38530	TATA-box	TATA	1433	1437	core promoter element around -30 of transcription start
LTP2	AT2G38530	TATA-box	TATAA	1505	1510	core promoter element around -30 of transcription start
LTP2	AT2G38530	TATA-box	TATA	1506	1510	core promoter element around -30 of transcription start
LTP2	AT2G38530	TATA-box	TAAAGATT	1646	1654	core promoter element around -30 of transcription start
LTP2	AT2G38530	TATA-box	TATATA	1913	1919	core promoter element around -30 of transcription start
LTP2	AT2G38530	TATA-box	ATATAA	1914	1920	core promoter element around -30 of transcription start
LTP2	AT2G38530	TATA-box	TATA	1915	1919	core promoter element around -30 of transcription start
LTP2	AT2G38530	ARE	AAACCA	150	156	cis-acting regulatory element essential for the anaerobic induction
LTP2	AT2G38530	ARE	AAACCA	1243	1249	cis-acting regulatory element essential for the anaerobic induction
LTP2	AT2G38530	ARE	AAACCA	1968	1974	cis-acting regulatory element essential for the anaerobic induction
LTP2	AT2G38530	ABRE	ACGTG	14	19	cis-acting element involved in the abscisic acid responsiveness
LTP2	AT2G38530	ABRE	ACGTG	313	318	cis-acting element involved in the abscisic acid responsiveness
LTP2	AT2G38530	ABRE	ACGTG	397	402	cis-acting element involved in the abscisic acid responsiveness
LTP2	AT2G38530	ABRE	CACGTG	471	477	cis-acting element involved in the abscisic acid responsiveness
LTP2	AT2G38530	ABRE	ACGTG	472	477	cis-acting element involved in the abscisic acid responsiveness
LTP2	AT2G38530	ABRE	ACGTG	676	681	cis-acting element involved in the abscisic acid responsiveness
LTP2	AT2G38530	ABRE	ACGTG	1622	1627	cis-acting element involved in the abscisic acid responsiveness
LTP2	AT2G38530	LTR	CCGAAA	509	515	cis-acting element involved in low-temperature responsiveness
LTP2	AT2G38530	LTR	CCGAAA	536	542	cis-acting element involved in low-temperature responsiveness
LTP2	AT2G38530	LTR	CCGAAA	1283	1289	cis-acting element involved in low-temperature responsiveness
LTP2	AT2G38530	GCN4_motif	TGAGTCA	1150	1157	cis-regulatory element involved in endosperm expression
LTP2	AT2G38530	TGACG-motif	TGACG	53	58	cis-acting regulatory element involved in the MeJA-responsiveness
LTP2	AT2G38530	TGACG-motif	TGACG	671	676	cis-acting regulatory element involved in the MeJA-responsiveness
LTP2	AT2G38530	TGACG-motif	TGACG	1364	1369	cis-acting regulatory element involved in the MeJA-responsiveness
LTP2	AT2G38530	TGACG-motif	TGACG	1680	1685	cis-acting regulatory element involved in the MeJA-responsiveness
LTP2	AT2G38530	TGACG-motif	TGACG	1776	1781	cis-acting regulatory element involved in the MeJA-responsiveness
LTP2	AT2G38530	TCT-motif	TCTTAC	392	398	part of a light responsive element
LTP2	AT2G38530	TCT-motif	TCTTAC	1524	1530	part of a light responsive element
LTP2	AT2G38530	MBS	CAACTG	47	53	MYB binding site involved in drought-inducibility
LTP2	AT2G38530	MBS	CAACTG	189	195	MYB binding site involved in drought-inducibility
LTP2	AT2G38530	MBS	CAACTG	733	739	MYB binding site involved in drought-inducibility
LTP2	AT2G38530	I-box	AAGATAAGGCT	1690	1700	part of a light responsive element
LTP2	AT2G38530	G-box	CACGTC	13	19	cis-acting regulatory element involved in light responsiveness
LTP2	AT2G38530	G-box	CACGTC	313	319	cis-acting regulatory element involved in light responsiveness
LTP2	AT2G38530	G-box	TACGTG	397	403	cis-acting regulatory element involved in light responsiveness
LTP2	AT2G38530	G-box	ACACGTGT	470	478	cis-acting regulatory element involved in light responsiveness
LTP2	AT2G38530	G-box	CACGTG	471	477	cis-acting regulatory element involved in light responsiveness
LTP2	AT2G38530	G-box	CACGTC	675	681	cis-acting regulatory element involved in light responsiveness
LTP2	AT2G38530	CAAT-box	CAAAT	28	33	common cis-acting element in promoter and enhancer regions
LTP2	AT2G38530	CAAT-box	CAAAT	75	80	common cis-acting element in promoter and enhancer regions
LTP2	AT2G38530	CAAT-box	CCAAT	452	457	common cis-acting element in promoter and enhancer regions
LTP2	AT2G38530	CAAT-box	CAAAT	690	695	common cis-acting element in promoter and enhancer regions
LTP2	AT2G38530	CAAT-box	CAAAT	758	763	common cis-acting element in promoter and enhancer regions
LTP2	AT2G38530	CAAT-box	CCAAT	1162	1167	common cis-acting element in promoter and enhancer regions
LTP2	AT2G38530	CAAT-box	CCAAT	1262	1267	common cis-acting element in promoter and enhancer regions
LTP2	AT2G38530	CAAT-box	CAAAT	1349	1354	common cis-acting element in promoter and enhancer regions
LTP2	AT2G38530	CAAT-box	CAAAT	1584	1589	common cis-acting element in promoter and enhancer regions
LTP2	AT2G38530	CAAT-box	CCAAT	1665	1670	common cis-acting element in promoter and enhancer regions
LTP2	AT2G38530	CAAT-box	CCAAT	1797	1802	common cis-acting element in promoter and enhancer regions
LTP2	AT2G38530	CGTCA-motif	CGTCA	53	58	cis-acting regulatory element involved in the MeJA-responsiveness
LTP2	AT2G38530	CGTCA-motif	CGTCA	671	676	cis-acting regulatory element involved in the MeJA-responsiveness
LTP2	AT2G38530	CGTCA-motif	CGTCA	1364	1369	cis-acting regulatory element involved in the MeJA-responsiveness
LTP2	AT2G38530	CGTCA-motif	CGTCA	1680	1685	cis-acting regulatory element involved in the MeJA-responsiveness
LTP2	AT2G38530	CGTCA-motif	CGTCA	1776	1781	cis-acting regulatory element involved in the MeJA-responsiveness
LTP2	AT2G38530	HD-Zip 1	CAAT(A/T)ATTG	1263	1271.5	element involved in differentiation of the palisade mesophyll cells
LTP2	AT2G38530	G-Box	CACGTG	471	477	cis-acting regulatory element involved in light responsiveness
LTP2	AT2G38530	G-Box	CACGTT	1622	1628	cis-acting regulatory element involved in light responsiveness
OFP16	AT2G32100	G-box	CACGAC	853	859	cis-acting regulatory element involved in light responsiveness
OFP16	AT2G32100	G-box	TACGTG	1432	1438	cis-acting regulatory element involved in light responsiveness
OFP16	AT2G32100	CAAT-box	CCAAT	273	278	common cis-acting element in promoter and enhancer regions
OFP16	AT2G32100	CAAT-box	CAAAT	283	288	common cis-acting element in promoter and enhancer regions
OFP16	AT2G32100	CAAT-box	CAAAT	378	383	common cis-acting element in promoter and enhancer regions
OFP16	AT2G32100	CAAT-box	CAAAT	512	517	common cis-acting element in promoter and enhancer regions
OFP16	AT2G32100	CAAT-box	CCAAT	527	532	common cis-acting element in promoter and enhancer regions
OFP16	AT2G32100	CAAT-box	CAAAT	879	884	common cis-acting element in promoter and enhancer regions
OFP16	AT2G32100	CAAT-box	CCAAT	930	935	common cis-acting element in promoter and enhancer regions
OFP16	AT2G32100	CAAT-box	CAAAT	988	993	common cis-acting element in promoter and enhancer regions
OFP16	AT2G32100	CAAT-box	CAAAT	1132	1137	common cis-acting element in promoter and enhancer regions
OFP16	AT2G32100	CAAT-box	CCAAT	1282	1287	common cis-acting element in promoter and enhancer regions
OFP16	AT2G32100	CAAT-box	CCAAT	1727	1732	common cis-acting element in promoter and enhancer regions
OFP16	AT2G32100	CAAT-box	CAAAT	1865	1870	common cis-acting element in promoter and enhancer regions
OFP16	AT2G32100	CAAT-box	CAAAT	1908	1913	common cis-acting element in promoter and enhancer regions
OFP16	AT2G32100	CAAT-box	CAAAT	1948	1953	common cis-acting element in promoter and enhancer regions
OFP16	AT2G32100	CGTCA-motif	CGTCA	1266	1271	cis-acting regulatory element involved in the MeJA-responsiveness
OFP16	AT2G32100	CGTCA-motif	CGTCA	1475	1480	cis-acting regulatory element involved in the MeJA-responsiveness
OFP16	AT2G32100	ACE	CTAACGTATT	1247	1256	cis-acting element involved in light responsiveness
OFP16	AT2G32100	ABRE	AACCCGG	111	118	cis-acting element involved in the abscisic acid responsiveness
OFP16	AT2G32100	ABRE	ACGTG	1432	1437	cis-acting element involved in the abscisic acid responsiveness
OFP16	AT2G32100	ARE	AAACCA	1210	1216	cis-acting regulatory element essential for the anaerobic induction
OFP16	AT2G32100	ARE	AAACCA	1405	1411	cis-acting regulatory element essential for the anaerobic induction
OFP16	AT2G32100	ARE	AAACCA	1524	1530	cis-acting regulatory element essential for the anaerobic induction
OFP16	AT2G32100	TATA-box	ATATAA	92	98	core promoter element around -30 of transcription start
OFP16	AT2G32100	TATA-box	TATA	93	97	core promoter element around -30 of transcription start
OFP16	AT2G32100	TATA-box	TATA	168	172	core promoter element around -30 of transcription start
OFP16	AT2G32100	TATA-box	TATA	579	583	core promoter element around -30 of transcription start
OFP16	AT2G32100	TATA-box	ATATAT	776	782	core promoter element around -30 of transcription start
OFP16	AT2G32100	TATA-box	TATATA	777	783	core promoter element around -30 of transcription start
OFP16	AT2G32100	TATA-box	TATA	779	783	core promoter element around -30 of transcription start
OFP16	AT2G32100	TATA-box	ATATAT	816	822	core promoter element around -30 of transcription start
OFP16	AT2G32100	TATA-box	TATA	817	821	core promoter element around -30 of transcription start
OFP16	AT2G32100	TATA-box	TATA	873	877	core promoter element around -30 of transcription start
OFP16	AT2G32100	TATA-box	ATTATA	925	931	core promoter element around -30 of transcription start
OFP16	AT2G32100	TATA-box	TATAA	926	931	core promoter element around -30 of transcription start
OFP16	AT2G32100	TATA-box	TATA	927	931	core promoter element around -30 of transcription start
OFP16	AT2G32100	TATA-box	TACAAAA	1064	1071	core promoter element around -30 of transcription start
OFP16	AT2G32100	TATA-box	TATAA	1085	1090	core promoter element around -30 of transcription start
OFP16	AT2G32100	TATA-box	TATA	1086	1090	core promoter element around -30 of transcription start
OFP16	AT2G32100	TATA-box	TACAAAA	1369	1376	core promoter element around -30 of transcription start
OFP16	AT2G32100	TATA-box	TATA	1388	1392	core promoter element around -30 of transcription start
OFP16	AT2G32100	TATA-box	TATAA	1395	1400	core promoter element around -30 of transcription start
OFP16	AT2G32100	TATA-box	TATA	1396	1400	core promoter element around -30 of transcription start
OFP16	AT2G32100	TATA-box	TATAAAT	1413	1420	core promoter element around -30 of transcription start
OFP16	AT2G32100	TATA-box	TATAAA	1414	1420	core promoter element around -30 of transcription start
OFP16	AT2G32100	TATA-box	TATAA	1415	1420	core promoter element around -30 of transcription start
OFP16	AT2G32100	TATA-box	TATA	1416	1420	core promoter element around -30 of transcription start
OFP16	AT2G32100	TATA-box	TATA	1436	1440	core promoter element around -30 of transcription start
OFP16	AT2G32100	TATA-box	TACAAAA	1505	1512	core promoter element around -30 of transcription start
OFP16	AT2G32100	TATA-box	ATATAT	1603	1609	core promoter element around -30 of transcription start
OFP16	AT2G32100	TATA-box	TATA	1604	1608	core promoter element around -30 of transcription start
OFP16	AT2G32100	TATA-box	TACAAAA	1610	1617	core promoter element around -30 of transcription start
OFP16	AT2G32100	TATA-box	TATA	1630	1634	core promoter element around -30 of transcription start
OFP16	AT2G32100	TATA-box	TATAAAT	1824	1831	core promoter element around -30 of transcription start
OFP16	AT2G32100	TATA-box	TATAAA	1825	1831	core promoter element around -30 of transcription start
OFP16	AT2G32100	TATA-box	TATAA	1826	1831	core promoter element around -30 of transcription start
OFP16	AT2G32100	TATA-box	TATA	1827	1831	core promoter element around -30 of transcription start
OFP16	AT2G32100	TATA-box	TATATA	1856	1862	core promoter element around -30 of transcription start
OFP16	AT2G32100	TATA-box	TATA	1858	1862	core promoter element around -30 of transcription start
OFP16	AT2G32100	TATA-box	TATAAAA	1888	1895	core promoter element around -30 of transcription start
OFP16	AT2G32100	TATA-box	TATAAA	1889	1895	core promoter element around -30 of transcription start
OFP16	AT2G32100	TATA-box	TATAA	1890	1895	core promoter element around -30 of transcription start
OFP16	AT2G32100	TATA-box	TATA	1891	1895	core promoter element around -30 of transcription start
OFP16	AT2G32100	TATA-box	TATACA	1913	1919	core promoter element around -30 of transcription start
OFP16	AT2G32100	TATA-box	TATATA	1915	1921	core promoter element around -30 of transcription start
OFP16	AT2G32100	TATA-box	ATATAT	1916	1922	core promoter element around -30 of transcription start
OFP16	AT2G32100	TATA-box	TATATA	1917	1923	core promoter element around -30 of transcription start
OFP16	AT2G32100	TATA-box	ATATAT	1918	1924	core promoter element around -30 of transcription start
OFP16	AT2G32100	TATA-box	TATA	1919	1923	core promoter element around -30 of transcription start
OFP16	AT2G32100	TATA-box	TACAAAA	1926	1933	core promoter element around -30 of transcription start
OFP16	AT2G32100	TGA-box	TGACGTAA	1263	1271	part of an auxin-responsive element
OFP16	AT2G32100	GARE-motif	TCTGTTG	586	593	gibberellin-responsive element
OFP16	AT2G32100	TGACG-motif	TGACG	1266	1271	cis-acting regulatory element involved in the MeJA-responsiveness
OFP16	AT2G32100	TGACG-motif	TGACG	1475	1480	cis-acting regulatory element involved in the MeJA-responsiveness
PDF1.4	AT1G19610	GT1-motif	GGTTAA	551	557	light responsive element
PDF1.4	AT1G19610	GT1-motif	GGTTAAT	559	566	light responsive element
PDF1.4	AT1G19610	GT1-motif	GGTTAAT	1979	1986	light responsive element
PDF1.4	AT1G19610	GT1-motif	GGTTAA	1980	1986	light responsive element
PDF1.4	AT1G19610	CAT-box	GCCACT	611	617	cis-acting regulatory element related to meristem expression
PDF1.4	AT1G19610	G-Box	CACGTG	1143	1149	cis-acting regulatory element involved in light responsiveness
PDF1.4	AT1G19610	G-Box	CACGTG	1271	1277	cis-acting regulatory element involved in light responsiveness
PDF1.4	AT1G19610	O2-site	GATGA(C/T)(A/G)TG(A/G)	1278	1286	cis-acting regulatory element involved in zein metabolism regulation
PDF1.4	AT1G19610	MRE	AACCTAA	803	810	MYB binding site involved in light responsiveness
PDF1.4	AT1G19610	CGTCA-motif	CGTCA	1779	1784	cis-acting regulatory element involved in the MeJA-responsiveness
PDF1.4	AT1G19610	CAAT-box	CCAAT	358	363	common cis-acting element in promoter and enhancer regions
PDF1.4	AT1G19610	CAAT-box	CCCAATTT	368	376	common cis-acting element in promoter and enhancer regions
PDF1.4	AT1G19610	CAAT-box	CCAAT	369	374	common cis-acting element in promoter and enhancer regions
PDF1.4	AT1G19610	CAAT-box	CAAAT	403	408	common cis-acting element in promoter and enhancer regions
PDF1.4	AT1G19610	CAAT-box	CCAAT	684	689	common cis-acting element in promoter and enhancer regions
PDF1.4	AT1G19610	CAAT-box	CAAAT	817	822	common cis-acting element in promoter and enhancer regions
PDF1.4	AT1G19610	CAAT-box	CAAAT	883	888	common cis-acting element in promoter and enhancer regions
PDF1.4	AT1G19610	CAAT-box	CAAAT	1016	1021	common cis-acting element in promoter and enhancer regions
PDF1.4	AT1G19610	CAAT-box	CAAAT	1525	1530	common cis-acting element in promoter and enhancer regions
PDF1.4	AT1G19610	CAAT-box	CAAAT	1584	1589	common cis-acting element in promoter and enhancer regions
PDF1.4	AT1G19610	CAAT-box	CAAAT	1740	1745	common cis-acting element in promoter and enhancer regions
PDF1.4	AT1G19610	CAAT-box	CAAAT	1770	1775	common cis-acting element in promoter and enhancer regions
PDF1.4	AT1G19610	CAAT-box	CAAAT	1831	1836	common cis-acting element in promoter and enhancer regions
PDF1.4	AT1G19610	CAAT-box	CAAAT	1947	1952	common cis-acting element in promoter and enhancer regions
PDF1.4	AT1G19610	G-box	CACGTG	1143	1149	cis-acting regulatory element involved in light responsiveness
PDF1.4	AT1G19610	G-box	CACGTG	1271	1277	cis-acting regulatory element involved in light responsiveness
PDF1.4	AT1G19610	TCA-element	CCATCTTTTT	2	11	cis-acting element involved in salicylic acid responsiveness
PDF1.4	AT1G19610	TCA-element	CCATCTTTTT	1328	1337	cis-acting element involved in salicylic acid responsiveness
PDF1.4	AT1G19610	TCA-element	CCATCTTTTT	1499	1508	cis-acting element involved in salicylic acid responsiveness
PDF1.4	AT1G19610	MBS	CAACTG	1312	1318	MYB binding site involved in drought-inducibility
PDF1.4	AT1G19610	TGACG-motif	TGACG	1779	1784	cis-acting regulatory element involved in the MeJA-responsiveness
PDF1.4	AT1G19610	Box 4	ATTAAT	166	172	part of a conserved DNA module involved in light responsiveness
PDF1.4	AT1G19610	Box 4	ATTAAT	280	286	part of a conserved DNA module involved in light responsiveness
PDF1.4	AT1G19610	Box 4	ATTAAT	866	872	part of a conserved DNA module involved in light responsiveness
PDF1.4	AT1G19610	Box 4	ATTAAT	897	903	part of a conserved DNA module involved in light responsiveness
PDF1.4	AT1G19610	Box 4	ATTAAT	1551	1557	part of a conserved DNA module involved in light responsiveness
PDF1.4	AT1G19610	TCT-motif	TCTTAC	821	827	part of a light responsive element
PDF1.4	AT1G19610	circadian	CAAAGATATC	1512	1521	cis-acting regulatory element involved in circadian control
PDF1.4	AT1G19610	GCN4_motif	TGAGTCA	1285	1292	cis-regulatory element involved in endosperm expression
PDF1.4	AT1G19610	GTGGC-motif	GATTCTGTGGC	1458	1468	part of a light responsive element
PDF1.4	AT1G19610	ABRE	CACGTG	1143	1149	cis-acting element involved in the abscisic acid responsiveness
PDF1.4	AT1G19610	ABRE	ACGTG	1144	1149	cis-acting element involved in the abscisic acid responsiveness
PDF1.4	AT1G19610	ABRE	CACGTG	1271	1277	cis-acting element involved in the abscisic acid responsiveness
PDF1.4	AT1G19610	ABRE	ACGTG	1272	1277	cis-acting element involved in the abscisic acid responsiveness
PDF1.4	AT1G19610	TATA-box	TATAAAA	10	17	core promoter element around -30 of transcription start
PDF1.4	AT1G19610	TATA-box	TATAAA	11	17	core promoter element around -30 of transcription start
PDF1.4	AT1G19610	TATA-box	TATATAA	12	19	core promoter element around -30 of transcription start
PDF1.4	AT1G19610	TATA-box	TATATA	13	19	core promoter element around -30 of transcription start
PDF1.4	AT1G19610	TATA-box	ATATAT	14	20	core promoter element around -30 of transcription start
PDF1.4	AT1G19610	TATA-box	TATA	15	19	core promoter element around -30 of transcription start
PDF1.4	AT1G19610	TATA-box	TATAAATA	54	62	core promoter element around -30 of transcription start
PDF1.4	AT1G19610	TATA-box	TATAAAT	55	62	core promoter element around -30 of transcription start
PDF1.4	AT1G19610	TATA-box	TATAAA	56	62	core promoter element around -30 of transcription start
PDF1.4	AT1G19610	TATA-box	TATAA	57	62	core promoter element around -30 of transcription start
PDF1.4	AT1G19610	TATA-box	TATA	58	62	core promoter element around -30 of transcription start
PDF1.4	AT1G19610	TATA-box	TATA	93	97	core promoter element around -30 of transcription start
PDF1.4	AT1G19610	TATA-box	ATATAT	131	137	core promoter element around -30 of transcription start
PDF1.4	AT1G19610	TATA-box	TATATA	132	138	core promoter element around -30 of transcription start
PDF1.4	AT1G19610	TATA-box	ATATAT	133	139	core promoter element around -30 of transcription start
PDF1.4	AT1G19610	TATA-box	TATA	134	138	core promoter element around -30 of transcription start
PDF1.4	AT1G19610	TATA-box	ccTATAAAaa	257	266	core promoter element around -30 of transcription start
PDF1.4	AT1G19610	TATA-box	TATAAAA	258	265	core promoter element around -30 of transcription start
PDF1.4	AT1G19610	TATA-box	TATAAA	259	265	core promoter element around -30 of transcription start
PDF1.4	AT1G19610	TATA-box	TATAA	260	265	core promoter element around -30 of transcription start
PDF1.4	AT1G19610	TATA-box	TATA	261	265	core promoter element around -30 of transcription start
PDF1.4	AT1G19610	TATA-box	TATAAA	270	276	core promoter element around -30 of transcription start
PDF1.4	AT1G19610	TATA-box	TATAA	271	276	core promoter element around -30 of transcription start
PDF1.4	AT1G19610	TATA-box	TATA	272	276	core promoter element around -30 of transcription start
PDF1.4	AT1G19610	TATA-box	ATTATA	406	412	core promoter element around -30 of transcription start
PDF1.4	AT1G19610	TATA-box	TATAA	407	412	core promoter element around -30 of transcription start
PDF1.4	AT1G19610	TATA-box	TATA	408	412	core promoter element around -30 of transcription start
PDF1.4	AT1G19610	TATA-box	TATA	448	452	core promoter element around -30 of transcription start
PDF1.4	AT1G19610	TATA-box	ATATAA	484	490	core promoter element around -30 of transcription start
PDF1.4	AT1G19610	TATA-box	TATA	485	489	core promoter element around -30 of transcription start
PDF1.4	AT1G19610	TATA-box	TATA	498	502	core promoter element around -30 of transcription start
PDF1.4	AT1G19610	TATA-box	TATAAA	518	524	core promoter element around -30 of transcription start
PDF1.4	AT1G19610	TATA-box	TATAA	519	524	core promoter element around -30 of transcription start
PDF1.4	AT1G19610	TATA-box	TATA	520	524	core promoter element around -30 of transcription start
PDF1.4	AT1G19610	TATA-box	ATATAT	534	540	core promoter element around -30 of transcription start
PDF1.4	AT1G19610	TATA-box	TATATA	535	541	core promoter element around -30 of transcription start
PDF1.4	AT1G19610	TATA-box	TATA	537	541	core promoter element around -30 of transcription start
PDF1.4	AT1G19610	TATA-box	TATA	616	620	core promoter element around -30 of transcription start
PDF1.4	AT1G19610	TATA-box	taTATAAAtc	654	663	core promoter element around -30 of transcription start
PDF1.4	AT1G19610	TATA-box	ATATAT	655	661	core promoter element around -30 of transcription start
PDF1.4	AT1G19610	TATA-box	TATATA	656	662	core promoter element around -30 of transcription start
PDF1.4	AT1G19610	TATA-box	ATATAT	657	663	core promoter element around -30 of transcription start
PDF1.4	AT1G19610	TATA-box	TATATA	658	664	core promoter element around -30 of transcription start
PDF1.4	AT1G19610	TATA-box	ATATAT	659	665	core promoter element around -30 of transcription start
PDF1.4	AT1G19610	TATA-box	TATA	660	664	core promoter element around -30 of transcription start
PDF1.4	AT1G19610	TATA-box	TATA	678	682	core promoter element around -30 of transcription start
PDF1.4	AT1G19610	TATA-box	TATAAAA	741	748	core promoter element around -30 of transcription start
PDF1.4	AT1G19610	TATA-box	TATAAA	742	748	core promoter element around -30 of transcription start
PDF1.4	AT1G19610	TATA-box	TATATAA	743	750	core promoter element around -30 of transcription start
PDF1.4	AT1G19610	TATA-box	TATATA	744	750	core promoter element around -30 of transcription start
PDF1.4	AT1G19610	TATA-box	TATA	746	750	core promoter element around -30 of transcription start
PDF1.4	AT1G19610	TATA-box	ATATAT	757	763	core promoter element around -30 of transcription start
PDF1.4	AT1G19610	TATA-box	TATATA	758	764	core promoter element around -30 of transcription start
PDF1.4	AT1G19610	TATA-box	TATA	760	764	core promoter element around -30 of transcription start
PDF1.4	AT1G19610	TATA-box	ATTATA	770	776	core promoter element around -30 of transcription start
PDF1.4	AT1G19610	TATA-box	TATAA	771	776	core promoter element around -30 of transcription start
PDF1.4	AT1G19610	TATA-box	TATA	772	776	core promoter element around -30 of transcription start
PDF1.4	AT1G19610	TATA-box	ATATAT	793	799	core promoter element around -30 of transcription start
PDF1.4	AT1G19610	TATA-box	TATATA	794	800	core promoter element around -30 of transcription start
PDF1.4	AT1G19610	TATA-box	TATA	796	800	core promoter element around -30 of transcription start
PDF1.4	AT1G19610	TATA-box	ATATAA	853	859	core promoter element around -30 of transcription start
PDF1.4	AT1G19610	TATA-box	TATA	854	858	core promoter element around -30 of transcription start
PDF1.4	AT1G19610	TATA-box	ATATAA	958	964	core promoter element around -30 of transcription start
PDF1.4	AT1G19610	TATA-box	TATA	959	963	core promoter element around -30 of transcription start
PDF1.4	AT1G19610	TATA-box	TATA	1012	1016	core promoter element around -30 of transcription start
PDF1.4	AT1G19610	TATA-box	TATA	1064	1068	core promoter element around -30 of transcription start
PDF1.4	AT1G19610	TATA-box	TATACA	1090	1096	core promoter element around -30 of transcription start
PDF1.4	AT1G19610	TATA-box	TATA	1092	1096	core promoter element around -30 of transcription start
PDF1.4	AT1G19610	TATA-box	TACATAAA	1428	1436	core promoter element around -30 of transcription start
PDF1.4	AT1G19610	TATA-box	ATTATA	1493	1499	core promoter element around -30 of transcription start
PDF1.4	AT1G19610	TATA-box	TATAA	1494	1499	core promoter element around -30 of transcription start
PDF1.4	AT1G19610	TATA-box	TATA	1495	1499	core promoter element around -30 of transcription start
PDF1.4	AT1G19610	TATA-box	TACAAAA	1540	1547	core promoter element around -30 of transcription start
PDF1.4	AT1G19610	TATA-box	TATA	1654	1658	core promoter element around -30 of transcription start
PDF1.4	AT1G19610	TATA-box	TATAAA	1688	1694	core promoter element around -30 of transcription start
PDF1.4	AT1G19610	TATA-box	TATATAA	1689	1696	core promoter element around -30 of transcription start
PDF1.4	AT1G19610	TATA-box	TATATA	1690	1696	core promoter element around -30 of transcription start
PDF1.4	AT1G19610	TATA-box	ATATAT	1691	1697	core promoter element around -30 of transcription start
PDF1.4	AT1G19610	TATA-box	TATA	1692	1696	core promoter element around -30 of transcription start
PDF1.4	AT1G19610	TATA-box	TATA	1805	1809	core promoter element around -30 of transcription start
PDF1.4	AT1G19610	TATA-box	TACAAAA	1876	1883	core promoter element around -30 of transcription start
PDF1.4	AT1G19610	TATA-box	TATACA	1950	1956	core promoter element around -30 of transcription start
PDF1.4	AT1G19610	TATA-box	TATATA	1952	1958	core promoter element around -30 of transcription start
PDF1.4	AT1G19610	TATA-box	ATATAA	1953	1959	core promoter element around -30 of transcription start
PDF1.4	AT1G19610	TATA-box	TATA	1954	1958	core promoter element around -30 of transcription start
PDF1.4	AT1G19610	ARE	AAACCA	713	719	cis-acting regulatory element essential for the anaerobic induction
PDF1.4	AT1G19610	ARE	AAACCA	1425	1431	cis-acting regulatory element essential for the anaerobic induction
PDF1.4	AT1G19610	AE-box	AGAAACTT	976	984	part of a module for light response
POX1	AT3G30775	ABRE	ACGTG	72	77	cis-acting element involved in the abscisic acid responsiveness
POX1	AT3G30775	ABRE	ACGTG	1807	1812	cis-acting element involved in the abscisic acid responsiveness
POX1	AT3G30775	ABRE	ACGTG	1833	1838	cis-acting element involved in the abscisic acid responsiveness
POX1	AT3G30775	TATA-box	ATATAA	535	541	core promoter element around -30 of transcription start
POX1	AT3G30775	TATA-box	TATA	536	540	core promoter element around -30 of transcription start
POX1	AT3G30775	TATA-box	TATA	713	717	core promoter element around -30 of transcription start
POX1	AT3G30775	TATA-box	ATTATA	728	734	core promoter element around -30 of transcription start
POX1	AT3G30775	TATA-box	TATAA	729	734	core promoter element around -30 of transcription start
POX1	AT3G30775	TATA-box	TATA	730	734	core promoter element around -30 of transcription start
POX1	AT3G30775	TATA-box	ATTATA	734	740	core promoter element around -30 of transcription start
POX1	AT3G30775	TATA-box	TATAA	735	740	core promoter element around -30 of transcription start
POX1	AT3G30775	TATA-box	TATA	736	740	core promoter element around -30 of transcription start
POX1	AT3G30775	TATA-box	TATAA	750	755	core promoter element around -30 of transcription start
POX1	AT3G30775	TATA-box	TATA	751	755	core promoter element around -30 of transcription start
POX1	AT3G30775	TATA-box	TATA	758	762	core promoter element around -30 of transcription start
POX1	AT3G30775	TATA-box	TATA	787	791	core promoter element around -30 of transcription start
POX1	AT3G30775	TATA-box	TATA	917	921	core promoter element around -30 of transcription start
POX1	AT3G30775	TATA-box	TATAAA	929	935	core promoter element around -30 of transcription start
POX1	AT3G30775	TATA-box	TATAA	930	935	core promoter element around -30 of transcription start
POX1	AT3G30775	TATA-box	TATA	931	935	core promoter element around -30 of transcription start
POX1	AT3G30775	TATA-box	TATATAA	951	958	core promoter element around -30 of transcription start
POX1	AT3G30775	TATA-box	TATATA	952	958	core promoter element around -30 of transcription start
POX1	AT3G30775	TATA-box	ATATAT	953	959	core promoter element around -30 of transcription start
POX1	AT3G30775	TATA-box	TATATA	954	960	core promoter element around -30 of transcription start
POX1	AT3G30775	TATA-box	ATATAT	955	961	core promoter element around -30 of transcription start
POX1	AT3G30775	TATA-box	TATATA	956	962	core promoter element around -30 of transcription start
POX1	AT3G30775	TATA-box	TATA	958	962	core promoter element around -30 of transcription start
POX1	AT3G30775	TATA-box	ATATAT	1256	1262	core promoter element around -30 of transcription start
POX1	AT3G30775	TATA-box	TATA	1257	1261	core promoter element around -30 of transcription start
POX1	AT3G30775	TATA-box	ATTATA	1260	1266	core promoter element around -30 of transcription start
POX1	AT3G30775	TATA-box	TATAA	1261	1266	core promoter element around -30 of transcription start
POX1	AT3G30775	TATA-box	TATA	1262	1266	core promoter element around -30 of transcription start
POX1	AT3G30775	TATA-box	TATAAAA	1446	1453	core promoter element around -30 of transcription start
POX1	AT3G30775	TATA-box	TATAAA	1447	1453	core promoter element around -30 of transcription start
POX1	AT3G30775	TATA-box	TATATAA	1448	1455	core promoter element around -30 of transcription start
POX1	AT3G30775	TATA-box	TATATA	1449	1455	core promoter element around -30 of transcription start
POX1	AT3G30775	TATA-box	ATATAA	1450	1456	core promoter element around -30 of transcription start
POX1	AT3G30775	TATA-box	TATA	1451	1455	core promoter element around -30 of transcription start
POX1	AT3G30775	TATA-box	TATA	1466	1470	core promoter element around -30 of transcription start
POX1	AT3G30775	TATA-box	ATATAT	1500	1506	core promoter element around -30 of transcription start
POX1	AT3G30775	TATA-box	TATA	1501	1505	core promoter element around -30 of transcription start
POX1	AT3G30775	TATA-box	ccTATAAAaa	1729	1738	core promoter element around -30 of transcription start
POX1	AT3G30775	TATA-box	TATAAAA	1730	1737	core promoter element around -30 of transcription start
POX1	AT3G30775	TATA-box	TATAAA	1731	1737	core promoter element around -30 of transcription start
POX1	AT3G30775	TATA-box	TATAA	1732	1737	core promoter element around -30 of transcription start
POX1	AT3G30775	TATA-box	TATA	1733	1737	core promoter element around -30 of transcription start
POX1	AT3G30775	TATA-box	TATATA	1786	1792	core promoter element around -30 of transcription start
POX1	AT3G30775	TATA-box	ATATAT	1787	1793	core promoter element around -30 of transcription start
POX1	AT3G30775	TATA-box	TATATA	1788	1794	core promoter element around -30 of transcription start
POX1	AT3G30775	TATA-box	ATATAT	1789	1795	core promoter element around -30 of transcription start
POX1	AT3G30775	TATA-box	TATA	1790	1794	core promoter element around -30 of transcription start
POX1	AT3G30775	TATA-box	TATA	1842	1846	core promoter element around -30 of transcription start
POX1	AT3G30775	TATA-box	ATATAT	1847	1853	core promoter element around -30 of transcription start
POX1	AT3G30775	TATA-box	TATA	1848	1852	core promoter element around -30 of transcription start
POX1	AT3G30775	ARE	AAACCA	114	120	cis-acting regulatory element essential for the anaerobic induction
POX1	AT3G30775	ARE	AAACCA	557	563	cis-acting regulatory element essential for the anaerobic induction
POX1	AT3G30775	TGACG-motif	TGACG	1319	1324	cis-acting regulatory element involved in the MeJA-responsiveness
POX1	AT3G30775	AT1-motif	AATTATTTTTTATT	596	609	part of a light responsive module
POX1	AT3G30775	AT1-motif	AATTATTTTTTATT	1953	1966	part of a light responsive module
POX1	AT3G30775	CCAAT-box	CAACGG	1693	1699	MYBHv1 binding site
POX1	AT3G30775	Box 4	ATTAAT	1054	1060	part of a conserved DNA module involved in light responsiveness
POX1	AT3G30775	Box 4	ATTAAT	1265	1271	part of a conserved DNA module involved in light responsiveness
POX1	AT3G30775	Box 4	ATTAAT	1555	1561	part of a conserved DNA module involved in light responsiveness
POX1	AT3G30775	Box 4	ATTAAT	1738	1744	part of a conserved DNA module involved in light responsiveness
POX1	AT3G30775	TCT-motif	TCTTAC	899	905	part of a light responsive element
POX1	AT3G30775	TCT-motif	TCTTAC	1650	1656	part of a light responsive element
POX1	AT3G30775	LTR	CCGAAA	1395	1401	cis-acting element involved in low-temperature responsiveness
POX1	AT3G30775	LTR	CCGAAA	1916	1922	cis-acting element involved in low-temperature responsiveness
POX1	AT3G30775	GCN4_motif	TGAGTCA	1286	1293	cis-regulatory element involved in endosperm expression
POX1	AT3G30775	Sp1	GGGCGG	1190	1196	light responsive element
POX1	AT3G30775	G-box	CACGTC	71	77	cis-acting regulatory element involved in light responsiveness
POX1	AT3G30775	G-box	TACGTG	1832	1838	cis-acting regulatory element involved in light responsiveness
POX1	AT3G30775	TC-rich repeats	ATTCTCTAAC	83	92	cis-acting element involved in defense and stress responsiveness
POX1	AT3G30775	MBS	CAACTG	325	331	MYB binding site involved in drought-inducibility
POX1	AT3G30775	MBS	CAACTG	394	400	MYB binding site involved in drought-inducibility
POX1	AT3G30775	G-Box	CACGTT	1806	1812	cis-acting regulatory element involved in light responsiveness
POX1	AT3G30775	O2-site	GTTGACGTGA	68	77	cis-acting regulatory element involved in zein metabolism regulation
POX1	AT3G30775	CGTCA-motif	CGTCA	1319	1324	cis-acting regulatory element involved in the MeJA-responsiveness
POX1	AT3G30775	CAAT-box	CAAAT	216	221	common cis-acting element in promoter and enhancer regions
POX1	AT3G30775	CAAT-box	CAAAT	482	487	common cis-acting element in promoter and enhancer regions
POX1	AT3G30775	CAAT-box	CAAAT	629	634	common cis-acting element in promoter and enhancer regions
POX1	AT3G30775	CAAT-box	CAAAT	659	664	common cis-acting element in promoter and enhancer regions
POX1	AT3G30775	CAAT-box	CAAAT	666	671	common cis-acting element in promoter and enhancer regions
POX1	AT3G30775	CAAT-box	CAAAT	775	780	common cis-acting element in promoter and enhancer regions
POX1	AT3G30775	CAAT-box	CAAAT	813	818	common cis-acting element in promoter and enhancer regions
POX1	AT3G30775	CAAT-box	CAAAT	843	848	common cis-acting element in promoter and enhancer regions
POX1	AT3G30775	CAAT-box	CCAAT	1092	1097	common cis-acting element in promoter and enhancer regions
POX1	AT3G30775	CAAT-box	CAAAT	1232	1237	common cis-acting element in promoter and enhancer regions
POX1	AT3G30775	CAAT-box	CAAAT	1347	1352	common cis-acting element in promoter and enhancer regions
POX1	AT3G30775	CAAT-box	CAAAT	1410	1415	common cis-acting element in promoter and enhancer regions
POX1	AT3G30775	CAAT-box	CCAAT	1494	1499	common cis-acting element in promoter and enhancer regions
POX1	AT3G30775	CAAT-box	CCAAT	1510	1515	common cis-acting element in promoter and enhancer regions
POX1	AT3G30775	CAAT-box	CAAAT	1633	1638	common cis-acting element in promoter and enhancer regions
POX1	AT3G30775	CAAT-box	CAAAT	1709	1714	common cis-acting element in promoter and enhancer regions
POX1	AT3G30775	LAMP-element	CTTTATCA	520	528	part of a light responsive element
POX1	AT3G30775	LAMP-element	CTTTATCA	1249	1257	part of a light responsive element
RDL5	AT4G11320	TGACG-motif	TGACG	947	952	cis-acting regulatory element involved in the MeJA-responsiveness
RDL5	AT4G11320	circadian	CAAAGATATC	1276	1285	cis-acting regulatory element involved in circadian control
RDL5	AT4G11320	TGA-element	AACGAC	1554	1560	auxin-responsive element
RDL5	AT4G11320	ABRE	ACGTG	725	730	cis-acting element involved in the abscisic acid responsiveness
RDL5	AT4G11320	ABRE	ACGTG	1831	1836	cis-acting element involved in the abscisic acid responsiveness
RDL5	AT4G11320	ARE	AAACCA	666	672	cis-acting regulatory element essential for the anaerobic induction
RDL5	AT4G11320	ARE	AAACCA	1398	1404	cis-acting regulatory element essential for the anaerobic induction
RDL5	AT4G11320	TATA-box	TACAAAA	63	70	core promoter element around -30 of transcription start
RDL5	AT4G11320	TATA-box	ATATAT	70	76	core promoter element around -30 of transcription start
RDL5	AT4G11320	TATA-box	TATA	71	75	core promoter element around -30 of transcription start
RDL5	AT4G11320	TATA-box	TATACA	109	115	core promoter element around -30 of transcription start
RDL5	AT4G11320	TATA-box	TATA	111	115	core promoter element around -30 of transcription start
RDL5	AT4G11320	TATA-box	TATAAAA	327	334	core promoter element around -30 of transcription start
RDL5	AT4G11320	TATA-box	TATAAA	328	334	core promoter element around -30 of transcription start
RDL5	AT4G11320	TATA-box	TATAA	329	334	core promoter element around -30 of transcription start
RDL5	AT4G11320	TATA-box	TATA	330	334	core promoter element around -30 of transcription start
RDL5	AT4G11320	TATA-box	TACAAAA	447	454	core promoter element around -30 of transcription start
RDL5	AT4G11320	TATA-box	TATA	466	470	core promoter element around -30 of transcription start
RDL5	AT4G11320	TATA-box	TACAAAA	549	556	core promoter element around -30 of transcription start
RDL5	AT4G11320	TATA-box	TATA	729	733	core promoter element around -30 of transcription start
RDL5	AT4G11320	TATA-box	TATAAATA	777	785	core promoter element around -30 of transcription start
RDL5	AT4G11320	TATA-box	TATAAAT	778	785	core promoter element around -30 of transcription start
RDL5	AT4G11320	TATA-box	TATAAA	779	785	core promoter element around -30 of transcription start
RDL5	AT4G11320	TATA-box	TATAA	780	785	core promoter element around -30 of transcription start
RDL5	AT4G11320	TATA-box	TATA	781	785	core promoter element around -30 of transcription start
RDL5	AT4G11320	TATA-box	TATA	1038	1042	core promoter element around -30 of transcription start
RDL5	AT4G11320	TATA-box	TATTTAAA	1286	1294	core promoter element around -30 of transcription start
RDL5	AT4G11320	TATA-box	TACAAAA	1318	1325	core promoter element around -30 of transcription start
RDL5	AT4G11320	TATA-box	TATATA	1372	1378	core promoter element around -30 of transcription start
RDL5	AT4G11320	TATA-box	ATATAT	1373	1379	core promoter element around -30 of transcription start
RDL5	AT4G11320	TATA-box	TATA	1374	1378	core promoter element around -30 of transcription start
RDL5	AT4G11320	TATA-box	TATATAA	1435	1442	core promoter element around -30 of transcription start
RDL5	AT4G11320	TATA-box	TATATA	1436	1442	core promoter element around -30 of transcription start
RDL5	AT4G11320	TATA-box	ATATAT	1437	1443	core promoter element around -30 of transcription start
RDL5	AT4G11320	TATA-box	TATATA	1438	1444	core promoter element around -30 of transcription start
RDL5	AT4G11320	TATA-box	ATATAT	1439	1445	core promoter element around -30 of transcription start
RDL5	AT4G11320	TATA-box	TATA	1440	1444	core promoter element around -30 of transcription start
RDL5	AT4G11320	TATA-box	ATATAT	1594	1600	core promoter element around -30 of transcription start
RDL5	AT4G11320	TATA-box	TATATA	1595	1601	core promoter element around -30 of transcription start
RDL5	AT4G11320	TATA-box	TATA	1597	1601	core promoter element around -30 of transcription start
RDL5	AT4G11320	TATA-box	TATA	1673	1677	core promoter element around -30 of transcription start
RDL5	AT4G11320	TATA-box	ATATAT	1688	1694	core promoter element around -30 of transcription start
RDL5	AT4G11320	TATA-box	TATA	1689	1693	core promoter element around -30 of transcription start
RDL5	AT4G11320	TATA-box	ATATAT	1728	1734	core promoter element around -30 of transcription start
RDL5	AT4G11320	TATA-box	TATA	1729	1733	core promoter element around -30 of transcription start
RDL5	AT4G11320	TATA-box	TATAA	1835	1840	core promoter element around -30 of transcription start
RDL5	AT4G11320	TATA-box	TATA	1836	1840	core promoter element around -30 of transcription start
RDL5	AT4G11320	TATA-box	ATATAT	1853	1859	core promoter element around -30 of transcription start
RDL5	AT4G11320	TATA-box	TATA	1854	1858	core promoter element around -30 of transcription start
RDL5	AT4G11320	TATA-box	TATA	1874	1878	core promoter element around -30 of transcription start
RDL5	AT4G11320	O2-site	GTTGACGTGA	949	958	cis-acting regulatory element involved in zein metabolism regulation
RDL5	AT4G11320	O2-site	GATGACATGG	972	981	cis-acting regulatory element involved in zein metabolism regulation
RDL5	AT4G11320	G-Box	CACGTT	1831	1837	cis-acting regulatory element involved in light responsiveness
RDL5	AT4G11320	CGTCA-motif	CGTCA	947	952	cis-acting regulatory element involved in the MeJA-responsiveness
RDL5	AT4G11320	CAAT-box	CAAAT	81	86	common cis-acting element in promoter and enhancer regions
RDL5	AT4G11320	CAAT-box	CAAAT	222	227	common cis-acting element in promoter and enhancer regions
RDL5	AT4G11320	CAAT-box	CAAAT	259	264	common cis-acting element in promoter and enhancer regions
RDL5	AT4G11320	CAAT-box	CAAAT	575	580	common cis-acting element in promoter and enhancer regions
RDL5	AT4G11320	CAAT-box	CCAAT	733	738	common cis-acting element in promoter and enhancer regions
RDL5	AT4G11320	CAAT-box	CAAAT	868	873	common cis-acting element in promoter and enhancer regions
RDL5	AT4G11320	CAAT-box	CCAAT	958	963	common cis-acting element in promoter and enhancer regions
RDL5	AT4G11320	CAAT-box	CAAAT	1153	1158	common cis-acting element in promoter and enhancer regions
RDL5	AT4G11320	CAAT-box	CCAAT	1250	1255	common cis-acting element in promoter and enhancer regions
RDL5	AT4G11320	CAAT-box	CAAAT	1560	1565	common cis-acting element in promoter and enhancer regions
RDL5	AT4G11320	CAAT-box	CCAAT	1563	1568	common cis-acting element in promoter and enhancer regions
RDL5	AT4G11320	CAAT-box	CCAAT	1678	1683	common cis-acting element in promoter and enhancer regions
RDL5	AT4G11320	CAAT-box	CAAAT	1732	1737	common cis-acting element in promoter and enhancer regions
RDL5	AT4G11320	CAAT-box	CAAAT	1753	1758	common cis-acting element in promoter and enhancer regions
RDL5	AT4G11320	CAAT-box	CCAAT	1759	1764	common cis-acting element in promoter and enhancer regions
RDL5	AT4G11320	CAAT-box	CAAAT	1789	1794	common cis-acting element in promoter and enhancer regions
RDL5	AT4G11320	CAAT-box	CAAAT	1812	1817	common cis-acting element in promoter and enhancer regions
RDL5	AT4G11320	CAAT-box	CCAAT	1823	1828	common cis-acting element in promoter and enhancer regions
RDL5	AT4G11320	CAAT-box	CAAAT	1951	1956	common cis-acting element in promoter and enhancer regions
RDL5	AT4G11320	chs-CMA2a	TCACTTGA	1360	1368	part of a light responsive element
RDL5	AT4G11320	G-box	TACGTG	725	731	cis-acting regulatory element involved in light responsiveness
RDL5	AT4G11320	TCA-element	CCATCTTTTT	153	162	cis-acting element involved in salicylic acid responsiveness
RDL5	AT4G11320	TCA-element	CCATCTTTTT	1201	1211	cis-acting element involved in salicylic acid responsiveness
RDL5	AT4G11320	TCCC-motif	TCTCCCT	1166	1173	part of a light responsive element
SAUR64	AT1G29450	GATA-motif	GATAGGA	970	977	part of a light responsive element
SAUR64	AT1G29450	G-box	TAAACGTG	1784	1792	cis-acting regulatory element involved in light responsiveness
SAUR64	AT1G29450	CGTCA-motif	CGTCA	326	331	cis-acting regulatory element involved in the MeJA-responsiveness
SAUR64	AT1G29450	CGTCA-motif	CGTCA	1894	1899	cis-acting regulatory element involved in the MeJA-responsiveness
SAUR64	AT1G29450	CAAT-box	CCAAT	261	266	common cis-acting element in promoter and enhancer regions
SAUR64	AT1G29450	CAAT-box	CAAAT	277	282	common cis-acting element in promoter and enhancer regions
SAUR64	AT1G29450	CAAT-box	CAAAT	298	303	common cis-acting element in promoter and enhancer regions
SAUR64	AT1G29450	CAAT-box	CAAAT	334	339	common cis-acting element in promoter and enhancer regions
SAUR64	AT1G29450	CAAT-box	CAAAT	342	347	common cis-acting element in promoter and enhancer regions
SAUR64	AT1G29450	CAAT-box	CCAAT	481	486	common cis-acting element in promoter and enhancer regions
SAUR64	AT1G29450	CAAT-box	CCAAT	558	563	common cis-acting element in promoter and enhancer regions
SAUR64	AT1G29450	CAAT-box	CAAAT	877	882	common cis-acting element in promoter and enhancer regions
SAUR64	AT1G29450	CAAT-box	CAAAT	966	971	common cis-acting element in promoter and enhancer regions
SAUR64	AT1G29450	CAAT-box	CAAAT	1092	1097	common cis-acting element in promoter and enhancer regions
SAUR64	AT1G29450	CAAT-box	CAAAT	1151	1156	common cis-acting element in promoter and enhancer regions
SAUR64	AT1G29450	CAAT-box	CAAAT	1165	1170	common cis-acting element in promoter and enhancer regions
SAUR64	AT1G29450	CAAT-box	CAAAT	1389	1394	common cis-acting element in promoter and enhancer regions
SAUR64	AT1G29450	CAAT-box	CAAAT	1660	1665	common cis-acting element in promoter and enhancer regions
SAUR64	AT1G29450	CAAT-box	CAAAT	1774	1779	common cis-acting element in promoter and enhancer regions
SAUR64	AT1G29450	CAAT-box	CAAAT	1863	1868	common cis-acting element in promoter and enhancer regions
SAUR64	AT1G29450	CAAT-box	CCAAT	1881	1886	common cis-acting element in promoter and enhancer regions
SAUR64	AT1G29450	GT1-motif	GGTTAAT	545	552	light responsive element
SAUR64	AT1G29450	GT1-motif	GGTTAA	1311	1317	light responsive element
SAUR64	AT1G29450	CAT-box	GCCACT	850	856	cis-acting regulatory element related to meristem expression
SAUR64	AT1G29450	CAT-box	GCCACT	1065	1071	cis-acting regulatory element related to meristem expression
SAUR64	AT1G29450	chs-Unit 1 m1	ACCTAACCCGC	1308	1318	part of a light responsive element
SAUR64	AT1G29450	G-Box	CACGTT	234	240	cis-acting regulatory element involved in light responsiveness
SAUR64	AT1G29450	G-Box	CACGTT	1786	1792	cis-acting regulatory element involved in light responsiveness
SAUR64	AT1G29450	ARE	AAACCA	1345	1351	cis-acting regulatory element essential for the anaerobic induction
SAUR64	AT1G29450	ARE	AAACCA	1830	1836	cis-acting regulatory element essential for the anaerobic induction
SAUR64	AT1G29450	ARE	AAACCA	1899	1905	cis-acting regulatory element essential for the anaerobic induction
SAUR64	AT1G29450	TATA-box	TATA	1	5	core promoter element around -30 of transcription start
SAUR64	AT1G29450	TATA-box	TATA	22	26	core promoter element around -30 of transcription start
SAUR64	AT1G29450	TATA-box	TATA	43	47	core promoter element around -30 of transcription start
SAUR64	AT1G29450	TATA-box	TATAAAT	62	69	core promoter element around -30 of transcription start
SAUR64	AT1G29450	TATA-box	TATAAA	63	69	core promoter element around -30 of transcription start
SAUR64	AT1G29450	TATA-box	TATAA	64	69	core promoter element around -30 of transcription start
SAUR64	AT1G29450	TATA-box	TATA	65	69	core promoter element around -30 of transcription start
SAUR64	AT1G29450	TATA-box	ATATAT	70	76	core promoter element around -30 of transcription start
SAUR64	AT1G29450	TATA-box	TATA	71	75	core promoter element around -30 of transcription start
SAUR64	AT1G29450	TATA-box	TATA	93	97	core promoter element around -30 of transcription start
SAUR64	AT1G29450	TATA-box	TATA	128	132	core promoter element around -30 of transcription start
SAUR64	AT1G29450	TATA-box	ATATAT	147	153	core promoter element around -30 of transcription start
SAUR64	AT1G29450	TATA-box	TATATA	148	154	core promoter element around -30 of transcription start
SAUR64	AT1G29450	TATA-box	TATA	150	154	core promoter element around -30 of transcription start
SAUR64	AT1G29450	TATA-box	TATACA	217	223	core promoter element around -30 of transcription start
SAUR64	AT1G29450	TATA-box	TATA	219	223	core promoter element around -30 of transcription start
SAUR64	AT1G29450	TATA-box	TACAAAA	312	319	core promoter element around -30 of transcription start
SAUR64	AT1G29450	TATA-box	ccTATAAAaa	421	430	core promoter element around -30 of transcription start
SAUR64	AT1G29450	TATA-box	ATATAA	422	428	core promoter element around -30 of transcription start
SAUR64	AT1G29450	TATA-box	TATA	423	427	core promoter element around -30 of transcription start
SAUR64	AT1G29450	TATA-box	ATATAA	442	448	core promoter element around -30 of transcription start
SAUR64	AT1G29450	TATA-box	TATA	443	447	core promoter element around -30 of transcription start
SAUR64	AT1G29450	TATA-box	TATAAAT	469	476	core promoter element around -30 of transcription start
SAUR64	AT1G29450	TATA-box	TATAAA	470	476	core promoter element around -30 of transcription start
SAUR64	AT1G29450	TATA-box	TATAA	471	476	core promoter element around -30 of transcription start
SAUR64	AT1G29450	TATA-box	TATA	472	476	core promoter element around -30 of transcription start
SAUR64	AT1G29450	TATA-box	TATA	489	493	core promoter element around -30 of transcription start
SAUR64	AT1G29450	TATA-box	TATAAAT	623	630	core promoter element around -30 of transcription start
SAUR64	AT1G29450	TATA-box	TATAAA	624	630	core promoter element around -30 of transcription start
SAUR64	AT1G29450	TATA-box	TATAA	625	630	core promoter element around -30 of transcription start
SAUR64	AT1G29450	TATA-box	TATA	626	630	core promoter element around -30 of transcription start
SAUR64	AT1G29450	TATA-box	TATATA	640	646	core promoter element around -30 of transcription start
SAUR64	AT1G29450	TATA-box	TATA	642	646	core promoter element around -30 of transcription start
SAUR64	AT1G29450	TATA-box	TATA	653	657	core promoter element around -30 of transcription start
SAUR64	AT1G29450	TATA-box	TATAAAA	689	696	core promoter element around -30 of transcription start
SAUR64	AT1G29450	TATA-box	TATAAA	690	696	core promoter element around -30 of transcription start
SAUR64	AT1G29450	TATA-box	TATAA	691	696	core promoter element around -30 of transcription start
SAUR64	AT1G29450	TATA-box	TATA	692	696	core promoter element around -30 of transcription start
SAUR64	AT1G29450	TATA-box	TATA	719	723	core promoter element around -30 of transcription start
SAUR64	AT1G29450	TATA-box	TATACA	728	734	core promoter element around -30 of transcription start
SAUR64	AT1G29450	TATA-box	TATA	730	734	core promoter element around -30 of transcription start
SAUR64	AT1G29450	TATA-box	TATTTAAA	785	793	core promoter element around -30 of transcription start
SAUR64	AT1G29450	TATA-box	TATAAAA	995	1002	core promoter element around -30 of transcription start
SAUR64	AT1G29450	TATA-box	TATAAA	996	1002	core promoter element around -30 of transcription start
SAUR64	AT1G29450	TATA-box	TATAA	997	1002	core promoter element around -30 of transcription start
SAUR64	AT1G29450	TATA-box	TATA	998	1002	core promoter element around -30 of transcription start
SAUR64	AT1G29450	TATA-box	TATA	1076	1080	core promoter element around -30 of transcription start
SAUR64	AT1G29450	TATA-box	ATATAA	1466	1472	core promoter element around -30 of transcription start
SAUR64	AT1G29450	TATA-box	TATA	1467	1471	core promoter element around -30 of transcription start
SAUR64	AT1G29450	TATA-box	TATA	1812	1816	core promoter element around -30 of transcription start
SAUR64	AT1G29450	TGA-element	AACGAC	1239	1245	auxin-responsive element
SAUR64	AT1G29450	ACE	CTAACGTATT	713	722	cis-acting element involved in light responsiveness
SAUR64	AT1G29450	ABRE	ACGTG	235	240	cis-acting element involved in the abscisic acid responsiveness
SAUR64	AT1G29450	ABRE	ACGTG	1787	1792	cis-acting element involved in the abscisic acid responsiveness
SAUR64	AT1G29450	LTR	CCGAAA	197	203	cis-acting element involved in low-temperature responsiveness
SAUR64	AT1G29450	AuxRR-core	GGTCCAT	1188	1195	cis-acting regulatory element involved in auxin responsiveness
SAUR64	AT1G29450	Box 4	ATTAAT	10	16	part of a conserved DNA module involved in light responsiveness
SAUR64	AT1G29450	Box 4	ATTAAT	27	33	part of a conserved DNA module involved in light responsiveness
SAUR64	AT1G29450	Box 4	ATTAAT	58	64	part of a conserved DNA module involved in light responsiveness
SAUR64	AT1G29450	Box 4	ATTAAT	113	119	part of a conserved DNA module involved in light responsiveness
SAUR64	AT1G29450	Box 4	ATTAAT	465	471	part of a conserved DNA module involved in light responsiveness
SAUR64	AT1G29450	Box 4	ATTAAT	587	593	part of a conserved DNA module involved in light responsiveness
SAUR64	AT1G29450	Box 4	ATTAAT	604	610	part of a conserved DNA module involved in light responsiveness
SAUR64	AT1G29450	Box 4	ATTAAT	619	625	part of a conserved DNA module involved in light responsiveness
SAUR64	AT1G29450	Box 4	ATTAAT	676	682	part of a conserved DNA module involved in light responsiveness
SAUR64	AT1G29450	Box 4	ATTAAT	887	893	part of a conserved DNA module involved in light responsiveness
SAUR64	AT1G29450	Box 4	ATTAAT	1102	1108	part of a conserved DNA module involved in light responsiveness
SAUR64	AT1G29450	TGACG-motif	TGACG	326	331	cis-acting regulatory element involved in the MeJA-responsiveness
SAUR64	AT1G29450	TGACG-motif	TGACG	1894	1899	cis-acting regulatory element involved in the MeJA-responsiveness
SAUR64	AT1G29450	TCT-motif	TCTTAC	1501	1507	part of a light responsive element
SAUR64	AT1G29450	TCT-motif	TCTTAC	1923	1929	part of a light responsive element
VSP2	AT5G24770	CAAT-box	CAAAT	175	180	common cis-acting element in promoter and enhancer regions
VSP2	AT5G24770	CAAT-box	CAAAT	193	198	common cis-acting element in promoter and enhancer regions
VSP2	AT5G24770	CAAT-box	CAAAT	400	405	common cis-acting element in promoter and enhancer regions
VSP2	AT5G24770	CAAT-box	CAAAT	514	519	common cis-acting element in promoter and enhancer regions
VSP2	AT5G24770	CAAT-box	CAAAT	849	854	common cis-acting element in promoter and enhancer regions
VSP2	AT5G24770	CAAT-box	CAAAT	864	869	common cis-acting element in promoter and enhancer regions
VSP2	AT5G24770	CAAT-box	CAAAT	879	884	common cis-acting element in promoter and enhancer regions
VSP2	AT5G24770	CAAT-box	CCAAT	1283	1288	common cis-acting element in promoter and enhancer regions
VSP2	AT5G24770	CAAT-box	CAAAT	1310	1315	common cis-acting element in promoter and enhancer regions
VSP2	AT5G24770	CAAT-box	CAAAT	1315	1320	common cis-acting element in promoter and enhancer regions
VSP2	AT5G24770	CAAT-box	CCAAT	1530	1535	common cis-acting element in promoter and enhancer regions
VSP2	AT5G24770	CAAT-box	CCAAT	1540	1545	common cis-acting element in promoter and enhancer regions
VSP2	AT5G24770	CAAT-box	CAAAT	1613	1618	common cis-acting element in promoter and enhancer regions
VSP2	AT5G24770	CAAT-box	CAAAT	1747	1752	common cis-acting element in promoter and enhancer regions
VSP2	AT5G24770	CAAT-box	CAAAT	1842	1847	common cis-acting element in promoter and enhancer regions
VSP2	AT5G24770	CAAT-box	CCAAT	1852	1857	common cis-acting element in promoter and enhancer regions
VSP2	AT5G24770	CGTCA-motif	CGTCA	933	938	cis-acting regulatory element involved in the MeJA-responsiveness
VSP2	AT5G24770	CGTCA-motif	CGTCA	957	962	cis-acting regulatory element involved in the MeJA-responsiveness
VSP2	AT5G24770	CGTCA-motif	CGTCA	972	977	cis-acting regulatory element involved in the MeJA-responsiveness
VSP2	AT5G24770	CGTCA-motif	CGTCA	1148	1153	cis-acting regulatory element involved in the MeJA-responsiveness
VSP2	AT5G24770	CGTCA-motif	CGTCA	1440	1445	cis-acting regulatory element involved in the MeJA-responsiveness
VSP2	AT5G24770	CGTCA-motif	CGTCA	1949	1954	cis-acting regulatory element involved in the MeJA-responsiveness
VSP2	AT5G24770	MRE	AACCTAA	89	96	MYB binding site involved in light responsiveness
VSP2	AT5G24770	G-Box	CACGTT	1773	1779	cis-acting regulatory element involved in light responsiveness
VSP2	AT5G24770	O2-site	GTTGACGTGA	1623	1632	cis-acting regulatory element involved in zein metabolism regulation
VSP2	AT5G24770	TC-rich repeats	GTTTTCTTAC	973	982	cis-acting element involved in defense and stress responsiveness
VSP2	AT5G24770	GCN4_motif	TGAGTCA	253	260	cis-regulatory element involved in endosperm expression
VSP2	AT5G24770	AuxRR-core	GGTCCAT	483	490	cis-acting regulatory element involved in auxin responsiveness
VSP2	AT5G24770	TGACG-motif	TGACG	933	938	cis-acting regulatory element involved in the MeJA-responsiveness
VSP2	AT5G24770	TGACG-motif	TGACG	957	962	cis-acting regulatory element involved in the MeJA-responsiveness
VSP2	AT5G24770	TGACG-motif	TGACG	972	977	cis-acting regulatory element involved in the MeJA-responsiveness
VSP2	AT5G24770	TGACG-motif	TGACG	1148	1153	cis-acting regulatory element involved in the MeJA-responsiveness
VSP2	AT5G24770	TGACG-motif	TGACG	1440	1445	cis-acting regulatory element involved in the MeJA-responsiveness
VSP2	AT5G24770	TGACG-motif	TGACG	1949	1954	cis-acting regulatory element involved in the MeJA-responsiveness
VSP2	AT5G24770	ARE	AAACCA	1085	1091	cis-acting regulatory element essential for the anaerobic induction
VSP2	AT5G24770	ARE	AAACCA	1532	1538	cis-acting regulatory element essential for the anaerobic induction
VSP2	AT5G24770	ARE	AAACCA	1982	1988	cis-acting regulatory element essential for the anaerobic induction
VSP2	AT5G24770	TATA-box	taTATAAAg	30	39	core promoter element around -30 of transcription start
VSP2	AT5G24770	TATA-box	TATAAA	31	37	core promoter element around -30 of transcription start
VSP2	AT5G24770	TATA-box	TATATAA	32	39	core promoter element around -30 of transcription start
VSP2	AT5G24770	TATA-box	TATATA	33	39	core promoter element around -30 of transcription start
VSP2	AT5G24770	TATA-box	ATATAA	34	40	core promoter element around -30 of transcription start
VSP2	AT5G24770	TATA-box	TATA	35	39	core promoter element around -30 of transcription start
VSP2	AT5G24770	TATA-box	ATATAA	310	316	core promoter element around -30 of transcription start
VSP2	AT5G24770	TATA-box	TATA	311	315	core promoter element around -30 of transcription start
VSP2	AT5G24770	TATA-box	TATAA	539	544	core promoter element around -30 of transcription start
VSP2	AT5G24770	TATA-box	TATA	540	544	core promoter element around -30 of transcription start
VSP2	AT5G24770	TATA-box	ATATAA	586	592	core promoter element around -30 of transcription start
VSP2	AT5G24770	TATA-box	TATA	587	591	core promoter element around -30 of transcription start
VSP2	AT5G24770	TATA-box	ATATAT	820	826	core promoter element around -30 of transcription start
VSP2	AT5G24770	TATA-box	TATA	821	825	core promoter element around -30 of transcription start
VSP2	AT5G24770	TATA-box	TATATA	1098	1104	core promoter element around -30 of transcription start
VSP2	AT5G24770	TATA-box	ATATAT	1099	1105	core promoter element around -30 of transcription start
VSP2	AT5G24770	TATA-box	TATATA	1100	1106	core promoter element around -30 of transcription start
VSP2	AT5G24770	TATA-box	TATA	1102	1106	core promoter element around -30 of transcription start
VSP2	AT5G24770	TATA-box	ATATAT	1113	1119	core promoter element around -30 of transcription start
VSP2	AT5G24770	TATA-box	TATATA	1114	1120	core promoter element around -30 of transcription start
VSP2	AT5G24770	TATA-box	ATATAA	1115	1121	core promoter element around -30 of transcription start
VSP2	AT5G24770	TATA-box	TATA	1116	1120	core promoter element around -30 of transcription start
VSP2	AT5G24770	TATA-box	TATAA	1158	1163	core promoter element around -30 of transcription start
VSP2	AT5G24770	TATA-box	TATA	1159	1163	core promoter element around -30 of transcription start
VSP2	AT5G24770	TATA-box	ATATAT	1177	1183	core promoter element around -30 of transcription start
VSP2	AT5G24770	TATA-box	TATATA	1178	1184	core promoter element around -30 of transcription start
VSP2	AT5G24770	TATA-box	ATATAA	1179	1185	core promoter element around -30 of transcription start
VSP2	AT5G24770	TATA-box	TATA	1180	1184	core promoter element around -30 of transcription start
VSP2	AT5G24770	TATA-box	TATA	1222	1226	core promoter element around -30 of transcription start
VSP2	AT5G24770	TATA-box	TATATA	1347	1353	core promoter element around -30 of transcription start
VSP2	AT5G24770	TATA-box	ATATAT	1348	1354	core promoter element around -30 of transcription start
VSP2	AT5G24770	TATA-box	TATA	1349	1353	core promoter element around -30 of transcription start
VSP2	AT5G24770	TATA-box	TATAA	1456	1461	core promoter element around -30 of transcription start
VSP2	AT5G24770	TATA-box	TATA	1457	1461	core promoter element around -30 of transcription start
VSP2	AT5G24770	TATA-box	TATATA	1592	1598	core promoter element around -30 of transcription start
VSP2	AT5G24770	TATA-box	ATATAT	1593	1599	core promoter element around -30 of transcription start
VSP2	AT5G24770	TATA-box	TATA	1594	1598	core promoter element around -30 of transcription start
VSP2	AT5G24770	TATA-box	ATTATA	1616	1622	core promoter element around -30 of transcription start
VSP2	AT5G24770	TATA-box	TATAA	1617	1622	core promoter element around -30 of transcription start
VSP2	AT5G24770	TATA-box	TATA	1618	1622	core promoter element around -30 of transcription start
VSP2	AT5G24770	TATA-box	ATTATA	1816	1822	core promoter element around -30 of transcription start
VSP2	AT5G24770	TATA-box	TATAA	1817	1822	core promoter element around -30 of transcription start
VSP2	AT5G24770	TATA-box	TATA	1818	1822	core promoter element around -30 of transcription start
VSP2	AT5G24770	TATA-box	ATTATA	1929	1935	core promoter element around -30 of transcription start
VSP2	AT5G24770	TATA-box	TATAA	1930	1935	core promoter element around -30 of transcription start
VSP2	AT5G24770	TATA-box	TATA	1931	1935	core promoter element around -30 of transcription start
VSP2	AT5G24770	TATA-box	ATATAA	1957	1963	core promoter element around -30 of transcription start
VSP2	AT5G24770	TATA-box	TATA	1958	1962	core promoter element around -30 of transcription start
VSP2	AT5G24770	ABRE	ACGTG	1774	1779	cis-acting element involved in the abscisic acid responsiveness
VSP2	AT5G24770	RY-element	CATGCATG	267	275	cis-acting regulatory element involved in seed-specific regulation
XTH24	AT4G30270	TC-rich repeats	GTTTTCTTAC	690	699	cis-acting element involved in defense and stress responsiveness
XTH24	AT4G30270	P-box	CCTTTTG	827	834	gibberellin-responsive element
XTH24	AT4G30270	P-box	CCTTTTG	1843	1850	gibberellin-responsive element
XTH24	AT4G30270	G-box	CACGTC	1081	1087	cis-acting regulatory element involved in light responsiveness
XTH24	AT4G30270	G-box	TACGTG	1256	1262	cis-acting regulatory element involved in light responsiveness
XTH24	AT4G30270	G-box	TACGTG	1977	1983	cis-acting regulatory element involved in light responsiveness
XTH24	AT4G30270	CGTCA-motif	CGTCA	1549	1554	cis-acting regulatory element involved in the MeJA-responsiveness
XTH24	AT4G30270	CAAT-box	CAAAT	88	93	common cis-acting element in promoter and enhancer regions
XTH24	AT4G30270	CAAT-box	CCAAT	110	115	common cis-acting element in promoter and enhancer regions
XTH24	AT4G30270	CAAT-box	CCAAT	258	263	common cis-acting element in promoter and enhancer regions
XTH24	AT4G30270	CAAT-box	CAAAT	307	312	common cis-acting element in promoter and enhancer regions
XTH24	AT4G30270	CAAT-box	CAAAT	361	366	common cis-acting element in promoter and enhancer regions
XTH24	AT4G30270	CAAT-box	CAAAT	367	372	common cis-acting element in promoter and enhancer regions
XTH24	AT4G30270	CAAT-box	CCAAT	379	384	common cis-acting element in promoter and enhancer regions
XTH24	AT4G30270	CAAT-box	CAAAT	384	389	common cis-acting element in promoter and enhancer regions
XTH24	AT4G30270	CAAT-box	CAAAT	400	405	common cis-acting element in promoter and enhancer regions
XTH24	AT4G30270	CAAT-box	CCAAT	502	507	common cis-acting element in promoter and enhancer regions
XTH24	AT4G30270	CAAT-box	CAAAT	575	580	common cis-acting element in promoter and enhancer regions
XTH24	AT4G30270	CAAT-box	CAAAT	699	704	common cis-acting element in promoter and enhancer regions
XTH24	AT4G30270	CAAT-box	CAAAT	897	902	common cis-acting element in promoter and enhancer regions
XTH24	AT4G30270	CAAT-box	CAAAT	1224	1229	common cis-acting element in promoter and enhancer regions
XTH24	AT4G30270	CAAT-box	CAAAT	1235	1240	common cis-acting element in promoter and enhancer regions
XTH24	AT4G30270	CAAT-box	CAAAT	1336	1341	common cis-acting element in promoter and enhancer regions
XTH24	AT4G30270	CAAT-box	CCAAT	1388	1393	common cis-acting element in promoter and enhancer regions
XTH24	AT4G30270	CAAT-box	CAAAT	1660	1665	common cis-acting element in promoter and enhancer regions
XTH24	AT4G30270	CAAT-box	CAAAT	1699	1704	common cis-acting element in promoter and enhancer regions
XTH24	AT4G30270	CAAT-box	CAAAT	1776	1781	common cis-acting element in promoter and enhancer regions
XTH24	AT4G30270	GT1-motif	GGTTAA	905	911	light responsive element
XTH24	AT4G30270	TGA-box	TGACGTAA	1546	1554	part of an auxin-responsive element
XTH24	AT4G30270	TATA-box	TATA	9	13	core promoter element around -30 of transcription start
XTH24	AT4G30270	TATA-box	TATA	16	20	core promoter element around -30 of transcription start
XTH24	AT4G30270	TATA-box	TATAAA	172	178	core promoter element around -30 of transcription start
XTH24	AT4G30270	TATA-box	TATAA	173	178	core promoter element around -30 of transcription start
XTH24	AT4G30270	TATA-box	TATA	174	178	core promoter element around -30 of transcription start
XTH24	AT4G30270	TATA-box	TATACA	373	379	core promoter element around -30 of transcription start
XTH24	AT4G30270	TATA-box	TATA	375	379	core promoter element around -30 of transcription start
XTH24	AT4G30270	TATA-box	ATATAT	460	466	core promoter element around -30 of transcription start
XTH24	AT4G30270	TATA-box	TATA	461	465	core promoter element around -30 of transcription start
XTH24	AT4G30270	TATA-box	ATATAT	468	474	core promoter element around -30 of transcription start
XTH24	AT4G30270	TATA-box	TATA	469	473	core promoter element around -30 of transcription start
XTH24	AT4G30270	TATA-box	TATA	479	483	core promoter element around -30 of transcription start
XTH24	AT4G30270	TATA-box	TATACA	534	540	core promoter element around -30 of transcription start
XTH24	AT4G30270	TATA-box	TATA	536	540	core promoter element around -30 of transcription start
XTH24	AT4G30270	TATA-box	TATATA	586	592	core promoter element around -30 of transcription start
XTH24	AT4G30270	TATA-box	ATATAA	587	593	core promoter element around -30 of transcription start
XTH24	AT4G30270	TATA-box	TATA	588	592	core promoter element around -30 of transcription start
XTH24	AT4G30270	TATA-box	TACAAAA	648	655	core promoter element around -30 of transcription start
XTH24	AT4G30270	TATA-box	ATTATA	668	674	core promoter element around -30 of transcription start
XTH24	AT4G30270	TATA-box	TATAA	669	674	core promoter element around -30 of transcription start
XTH24	AT4G30270	TATA-box	TATA	670	674	core promoter element around -30 of transcription start
XTH24	AT4G30270	TATA-box	TATA	714	718	core promoter element around -30 of transcription start
XTH24	AT4G30270	TATA-box	taTATAAAtc	743	752	core promoter element around -30 of transcription start
XTH24	AT4G30270	TATA-box	TATA	749	753	core promoter element around -30 of transcription start
XTH24	AT4G30270	TATA-box	TACAAAA	754	761	core promoter element around -30 of transcription start
XTH24	AT4G30270	TATA-box	TATA	918	922	core promoter element around -30 of transcription start
XTH24	AT4G30270	TATA-box	TATAA	1165	1170	core promoter element around -30 of transcription start
XTH24	AT4G30270	TATA-box	TATA	1166	1170	core promoter element around -30 of transcription start
XTH24	AT4G30270	TATA-box	TATA	1298	1302	core promoter element around -30 of transcription start
XTH24	AT4G30270	TATA-box	TACATAAA	1361	1369	core promoter element around -30 of transcription start
XTH24	AT4G30270	TATA-box	ATTATA	1391	1397	core promoter element around -30 of transcription start
XTH24	AT4G30270	TATA-box	TATATAA	1392	1399	core promoter element around -30 of transcription start
XTH24	AT4G30270	TATA-box	TATATA	1393	1399	core promoter element around -30 of transcription start
XTH24	AT4G30270	TATA-box	TATA	1395	1399	core promoter element around -30 of transcription start
XTH24	AT4G30270	TATA-box	TAAAGATT	1416	1424	core promoter element around -30 of transcription start
XTH24	AT4G30270	TATA-box	ATTATA	1429	1435	core promoter element around -30 of transcription start
XTH24	AT4G30270	TATA-box	TATAA	1430	1435	core promoter element around -30 of transcription start
XTH24	AT4G30270	TATA-box	TATA	1431	1435	core promoter element around -30 of transcription start
XTH24	AT4G30270	TATA-box	TATA	1459	1463	core promoter element around -30 of transcription start
XTH24	AT4G30270	TATA-box	TATATA	1520	1526	core promoter element around -30 of transcription start
XTH24	AT4G30270	TATA-box	ATATAA	1521	1527	core promoter element around -30 of transcription start
XTH24	AT4G30270	TATA-box	TATA	1522	1526	core promoter element around -30 of transcription start
XTH24	AT4G30270	TATA-box	TATAAATA	1882	1890	core promoter element around -30 of transcription start
XTH24	AT4G30270	TATA-box	TATAAAT	1883	1890	core promoter element around -30 of transcription start
XTH24	AT4G30270	TATA-box	TATAAA	1884	1890	core promoter element around -30 of transcription start
XTH24	AT4G30270	TATA-box	TATAA	1885	1890	core promoter element around -30 of transcription start
XTH24	AT4G30270	TATA-box	TATA	1886	1890	core promoter element around -30 of transcription start
XTH24	AT4G30270	TATA-box	TATATA	1908	1914	core promoter element around -30 of transcription start
XTH24	AT4G30270	TATA-box	ATATAT	1909	1915	core promoter element around -30 of transcription start
XTH24	AT4G30270	TATA-box	TATATA	1910	1916	core promoter element around -30 of transcription start
XTH24	AT4G30270	TATA-box	ATATAT	1911	1917	core promoter element around -30 of transcription start
XTH24	AT4G30270	TATA-box	TATA	1912	1916	core promoter element around -30 of transcription start
XTH24	AT4G30270	ARE	AAACCA	417	423	cis-acting regulatory element essential for the anaerobic induction
XTH24	AT4G30270	ARE	AAACCA	1113	1119	cis-acting regulatory element essential for the anaerobic induction
XTH24	AT4G30270	ARE	AAACCA	1279	1285	cis-acting regulatory element essential for the anaerobic induction
XTH24	AT4G30270	ARE	AAACCA	1542	1548	cis-acting regulatory element essential for the anaerobic induction
XTH24	AT4G30270	RY-element	CATGCATG	1712	1720	cis-acting regulatory element involved in seed-specific regulation
XTH24	AT4G30270	ABRE	ACGTG	1082	1087	cis-acting element involved in the abscisic acid responsiveness
XTH24	AT4G30270	ABRE	ACGTG	1256	1261	cis-acting element involved in the abscisic acid responsiveness
XTH24	AT4G30270	ABRE	ACGTG	1977	1982	cis-acting element involved in the abscisic acid responsiveness
XTH24	AT4G30270	GCN4_motif	TGAGTCA	1085	1092	cis-regulatory element involved in endosperm expression
XTH24	AT4G30270	circadian	CAAAGATATC	1534	1543	cis-acting regulatory element involved in circadian control
XTH24	AT4G30270	TGACG-motif	TGACG	1549	1554	cis-acting regulatory element involved in the MeJA-responsiveness
XTH24	AT4G30270	Box 4	ATTAAT	464	470	part of a conserved DNA module involved in light responsiveness
XTH24	AT4G30270	Box 4	ATTAAT	744	750	part of a conserved DNA module involved in light responsiveness
XTH24	AT4G30270	Box 4	ATTAAT	797	803	part of a conserved DNA module involved in light responsiveness
XTH24	AT4G30270	Box 4	ATTAAT	1411	1417	part of a conserved DNA module involved in light responsiveness
XTH25	AT5G57550	G-Box	CACGTT	76	82	cis-acting regulatory element involved in light responsiveness
XTH25	AT5G57550	G-Box	CACGTT	1178	1184	cis-acting regulatory element involved in light responsiveness
XTH25	AT5G57550	GT1-motif	GGTTAA	25	31	light responsive element
XTH25	AT5G57550	GT1-motif	GGTTAA	312	318	light responsive element
XTH25	AT5G57550	GT1-motif	GGTTAA	314	320	light responsive element
XTH25	AT5G57550	GT1-motif	GGTTAA	1294	1300	light responsive element
XTH25	AT5G57550	CAAT-box	CAAAT	20	25	common cis-acting element in promoter and enhancer regions
XTH25	AT5G57550	CAAT-box	CAAAT	123	128	common cis-acting element in promoter and enhancer regions
XTH25	AT5G57550	CAAT-box	CCAAT	153	158	common cis-acting element in promoter and enhancer regions
XTH25	AT5G57550	CAAT-box	CAAAT	170	175	common cis-acting element in promoter and enhancer regions
XTH25	AT5G57550	CAAT-box	CCAAT	236	241	common cis-acting element in promoter and enhancer regions
XTH25	AT5G57550	CAAT-box	CCAAT	586	591	common cis-acting element in promoter and enhancer regions
XTH25	AT5G57550	CAAT-box	CCAAT	593	598	common cis-acting element in promoter and enhancer regions
XTH25	AT5G57550	CAAT-box	CCCAATTT	756	764	common cis-acting element in promoter and enhancer regions
XTH25	AT5G57550	CAAT-box	CCAAT	758	763	common cis-acting element in promoter and enhancer regions
XTH25	AT5G57550	CAAT-box	CAAAT	854	859	common cis-acting element in promoter and enhancer regions
XTH25	AT5G57550	CAAT-box	CAAAT	896	901	common cis-acting element in promoter and enhancer regions
XTH25	AT5G57550	CAAT-box	CAAAT	980	985	common cis-acting element in promoter and enhancer regions
XTH25	AT5G57550	CAAT-box	CAAAT	1039	1044	common cis-acting element in promoter and enhancer regions
XTH25	AT5G57550	CAAT-box	CAAAT	1125	1130	common cis-acting element in promoter and enhancer regions
XTH25	AT5G57550	CAAT-box	CAAAT	1208	1213	common cis-acting element in promoter and enhancer regions
XTH25	AT5G57550	CAAT-box	CCAAT	1298	1303	common cis-acting element in promoter and enhancer regions
XTH25	AT5G57550	CAAT-box	CAAAT	1307	1312	common cis-acting element in promoter and enhancer regions
XTH25	AT5G57550	CAAT-box	CAAAT	1346	1351	common cis-acting element in promoter and enhancer regions
XTH25	AT5G57550	CAAT-box	AGCTCAATTTCA	1374	1385	common cis-acting element in promoter and enhancer regions
XTH25	AT5G57550	CAAT-box	CCAAT	1449	1454	common cis-acting element in promoter and enhancer regions
XTH25	AT5G57550	CAAT-box	CAAAT	1585	1590	common cis-acting element in promoter and enhancer regions
XTH25	AT5G57550	CAAT-box	CAAAT	1657	1662	common cis-acting element in promoter and enhancer regions
XTH25	AT5G57550	CAAT-box	CAAAT	1688	1693	common cis-acting element in promoter and enhancer regions
XTH25	AT5G57550	CAAT-box	CCAAT	1693	1698	common cis-acting element in promoter and enhancer regions
XTH25	AT5G57550	CAAT-box	CCAAT	1784	1789	common cis-acting element in promoter and enhancer regions
XTH25	AT5G57550	CAAT-box	CCAAT	1821	1826	common cis-acting element in promoter and enhancer regions
XTH25	AT5G57550	CAAT-box	CCAAT	1960	1965	common cis-acting element in promoter and enhancer regions
XTH25	AT5G57550	CGTCA-motif	CGTCA	387	392	cis-acting regulatory element involved in the MeJA-responsiveness
XTH25	AT5G57550	CGTCA-motif	CGTCA	466	471	cis-acting regulatory element involved in the MeJA-responsiveness
XTH25	AT5G57550	G-box	CACGAC	1064	1070	cis-acting regulatory element involved in light responsiveness
XTH25	AT5G57550	GATA-motif	AAGGATAAGG	1270	1279	part of a light responsive element
XTH25	AT5G57550	I-box	cCATATCCAAT	1163	1173	part of a light responsive element
XTH25	AT5G57550	I-box	ccttatcct	1270	1279	part of a light responsive element
XTH25	AT5G57550	I-box	gGATAAGGTG	1290	1299	part of a light responsive element
XTH25	AT5G57550	I-box	cCATATCCAAT	1687	1697	part of a light responsive element
XTH25	AT5G57550	TCA-element	CCATCTTTTT	1662	1671	cis-acting element involved in salicylic acid responsiveness
XTH25	AT5G57550	TCT-motif	TCTTAC	276	282	part of a light responsive element
XTH25	AT5G57550	TCT-motif	TCTTAC	1004	1010	part of a light responsive element
XTH25	AT5G57550	TGACG-motif	TGACG	387	392	cis-acting regulatory element involved in the MeJA-responsiveness
XTH25	AT5G57550	TGACG-motif	TGACG	466	471	cis-acting regulatory element involved in the MeJA-responsiveness
XTH25	AT5G57550	Box 4	ATTAAT	391	397	part of a conserved DNA module involved in light responsiveness
XTH25	AT5G57550	Box 4	ATTAAT	1729	1735	part of a conserved DNA module involved in light responsiveness
XTH25	AT5G57550	GCN4_motif	TGAGTCA	1128	1135	cis-regulatory element involved in endosperm expression
XTH25	AT5G57550	LTR	CCGAAA	336	342	cis-acting element involved in low-temperature responsiveness
XTH25	AT5G57550	LTR	CCGAAA	844	850	cis-acting element involved in low-temperature responsiveness
XTH25	AT5G57550	ABRE	ACGTG	77	82	cis-acting element involved in the abscisic acid responsiveness
XTH25	AT5G57550	ABRE	TACGGTC	1067	1074	cis-acting element involved in the abscisic acid responsiveness
XTH25	AT5G57550	ABRE	ACGTG	1179	1184	cis-acting element involved in the abscisic acid responsiveness
XTH25	AT5G57550	A-box	CCGTCC	629	635	cis-acting regulatory element
XTH25	AT5G57550	AT-rich sequence	TAAAATACT	112	121	element for maximal elicitor-mediated activation (2copies)
XTH25	AT5G57550	GC-motif	CCCCCG	841	847	enhancer-like element involved in anoxic specific inducibility
XTH25	AT5G57550	TGA-element	AACGAC	35	41	auxin-responsive element
XTH25	AT5G57550	TATA-box	ATATAT	11	17	core promoter element around -30 of transcription start
XTH25	AT5G57550	TATA-box	TATATA	12	18	core promoter element around -30 of transcription start
XTH25	AT5G57550	TATA-box	ATATAT	13	19	core promoter element around -30 of transcription start
XTH25	AT5G57550	TATA-box	TATA	14	18	core promoter element around -30 of transcription start
XTH25	AT5G57550	TATA-box	taTATAAAtc	99	108	core promoter element around -30 of transcription start
XTH25	AT5G57550	TATA-box	TATAAAT	100	107	core promoter element around -30 of transcription start
XTH25	AT5G57550	TATA-box	TATAAA	101	107	core promoter element around -30 of transcription start
XTH25	AT5G57550	TATA-box	TATATAA	102	109	core promoter element around -30 of transcription start
XTH25	AT5G57550	TATA-box	TATATA	103	109	core promoter element around -30 of transcription start
XTH25	AT5G57550	TATA-box	ATATAT	104	110	core promoter element around -30 of transcription start
XTH25	AT5G57550	TATA-box	TATA	105	109	core promoter element around -30 of transcription start
XTH25	AT5G57550	TATA-box	ATTATA	173	179	core promoter element around -30 of transcription start
XTH25	AT5G57550	TATA-box	TATAA	174	179	core promoter element around -30 of transcription start
XTH25	AT5G57550	TATA-box	TATA	175	179	core promoter element around -30 of transcription start
XTH25	AT5G57550	TATA-box	TATA	422	426	core promoter element around -30 of transcription start
XTH25	AT5G57550	TATA-box	TATA	523	527	core promoter element around -30 of transcription start
XTH25	AT5G57550	TATA-box	TATA	531	535	core promoter element around -30 of transcription start
XTH25	AT5G57550	TATA-box	TATTTAAA	650	658	core promoter element around -30 of transcription start
XTH25	AT5G57550	TATA-box	TATTTAAA	652	660	core promoter element around -30 of transcription start
XTH25	AT5G57550	TATA-box	ATATAT	671	677	core promoter element around -30 of transcription start
XTH25	AT5G57550	TATA-box	TATA	672	676	core promoter element around -30 of transcription start
XTH25	AT5G57550	TATA-box	TATA	686	690	core promoter element around -30 of transcription start
XTH25	AT5G57550	TATA-box	TATTTAAA	817	825	core promoter element around -30 of transcription start
XTH25	AT5G57550	TATA-box	ATTATA	834	840	core promoter element around -30 of transcription start
XTH25	AT5G57550	TATA-box	TATAA	835	840	core promoter element around -30 of transcription start
XTH25	AT5G57550	TATA-box	TATA	836	840	core promoter element around -30 of transcription start
XTH25	AT5G57550	TATA-box	ATATAT	857	863	core promoter element around -30 of transcription start
XTH25	AT5G57550	TATA-box	TATA	858	862	core promoter element around -30 of transcription start
XTH25	AT5G57550	TATA-box	ATTATA	861	867	core promoter element around -30 of transcription start
XTH25	AT5G57550	TATA-box	TATAA	862	867	core promoter element around -30 of transcription start
XTH25	AT5G57550	TATA-box	TATA	863	867	core promoter element around -30 of transcription start
XTH25	AT5G57550	TATA-box	TACAAAA	871	878	core promoter element around -30 of transcription start
XTH25	AT5G57550	TATA-box	TACAAAA	936	943	core promoter element around -30 of transcription start
XTH25	AT5G57550	TATA-box	TATAAAA	1232	1239	core promoter element around -30 of transcription start
XTH25	AT5G57550	TATA-box	TATAAA	1233	1239	core promoter element around -30 of transcription start
XTH25	AT5G57550	TATA-box	TATAA	1234	1239	core promoter element around -30 of transcription start
XTH25	AT5G57550	TATA-box	TATA	1235	1239	core promoter element around -30 of transcription start
XTH25	AT5G57550	TATA-box	TACAAAA	1443	1450	core promoter element around -30 of transcription start
XTH25	AT5G57550	TATA-box	TATA	1482	1486	core promoter element around -30 of transcription start
XTH25	AT5G57550	TATA-box	TATAAA	1571	1577	core promoter element around -30 of transcription start
XTH25	AT5G57550	TATA-box	TATAA	1572	1577	core promoter element around -30 of transcription start
XTH25	AT5G57550	TATA-box	TATA	1573	1577	core promoter element around -30 of transcription start
XTH25	AT5G57550	TATA-box	TATA	1881	1885	core promoter element around -30 of transcription start
XTH25	AT5G57550	TATA-box	TATATA	1921	1927	core promoter element around -30 of transcription start
XTH25	AT5G57550	TATA-box	ATATAT	1922	1928	core promoter element around -30 of transcription start
XTH25	AT5G57550	TATA-box	TATATA	1923	1929	core promoter element around -30 of transcription start
XTH25	AT5G57550	TATA-box	TATA	1925	1929	core promoter element around -30 of transcription start
XTH25	AT5G57550	ARE	AAACCA	233	239	cis-acting regulatory element essential for the anaerobic induction
XTH25	AT5G57550	ARE	AAACCA	1455	1461	cis-acting regulatory element essential for the anaerobic induction
XTH25	AT5G57550	ARE	AAACCA	1544	1550	cis-acting regulatory element essential for the anaerobic induction
XTH25	AT5G57550	ARE	AAACCA	1568	1574	cis-acting regulatory element essential for the anaerobic induction
XTH25	AT5G57550	ARE	AAACCA	1706	1712	cis-acting regulatory element essential for the anaerobic induction
XTH25	AT5G57550	ARE	AAACCA	1950	1956	cis-acting regulatory element essential for the anaerobic induction
XTH25	AT5G57550	ARE	AAACCA	1957	1963	cis-acting regulatory element essential for the anaerobic induction
ABCG1	AT2G39350	W box	TTGACC	701	707
ABCG1	AT2G39350	W box	TTGACC	1375	1381
ABCG1	AT2G39350	W box	TTGACC	1785	1791
BAM5	AT4G15210	W box	TTGACC	551	557
ERF013	AT1G77640	W box	TTGACC	359	365
ERF013	AT1G77640	W box	TTGACC	1016	1022
ERF013	AT1G77640	W box	TTGACC	1816	1822
JRG21	AT3G55970	W box	TTGACC	293	299
OFP16	AT2G32100	W box	TTGACC	1138	1144
PDF1.4	AT1G19610	W box	TTGACC	1617	1623
RDL5	AT4G11320	W box	TTGACC	577	583
SAUR64	AT1G29450	W box	TTGACC	871	877
SAUR64	AT1G29450	W box	TTGACC	1086	1092
VSP2	AT5G24770	W box	TTGACC	727	733
VSP2	AT5G24770	W box	TTGACC	743	749
XTH24	AT4G30270	W box	TTGACC	823	829
APR(2)	AT1G62180	G-box	CACGTC	207	213	cis-acting regulatory element involved in light responsiveness
APR(2)	AT1G62180	G-box	TAAACGTG	1110	1118	cis-acting regulatory element involved in light responsiveness
APR(2)	AT1G62180	G-box	CACGAC	1338	1344	cis-acting regulatory element involved in light responsiveness
APR(2)	AT1G62180	LTR	CCGAAA	2006	2012	cis-acting element involved in low-temperature responsiveness
APR(2)	AT1G62180	AE-box	AGAAACTT	1893	1901	part of a module for light response
APR(2)	AT1G62180	ABRE	ACGTG	207	212	cis-acting element involved in the abscisic acid responsiveness
APR(2)	AT1G62180	ABRE	ACGTG	1110	1115	cis-acting element involved in the abscisic acid responsiveness
APR(2)	AT1G62180	CGTCA-motif	CGTCA	209	214	cis-acting regulatory element involved in the MeJA-responsiveness
APR(2)	AT1G62180	CGTCA-motif	CGTCA	1186	1191	cis-acting regulatory element involved in the MeJA-responsiveness
APR(2)	AT1G62180	CGTCA-motif	CGTCA	1936	1941	cis-acting regulatory element involved in the MeJA-responsiveness
APR(2)	AT1G62180	CAT-box	GCCACT	1918	1924	cis-acting regulatory element related to meristem expression
APR(2)	AT1G62180	MBS	CAACTG	446	452	MYB binding site involved in drought-inducibility
APR(2)	AT1G62180	MBS	CAACTG	1239	1245	MYB binding site involved in drought-inducibility
APR(2)	AT1G62180	G-Box	CACGTT	1110	1116	cis-acting regulatory element involved in light responsiveness
APR(2)	AT1G62180	MRE	AACCTAA	300	307	MYB binding site involved in light responsiveness
APR(2)	AT1G62180	MRE	AACCTAA	653	660	MYB binding site involved in light responsiveness
APR(2)	AT1G62180	TGACG-motif	TGACG	209	214	cis-acting regulatory element involved in the MeJA-responsiveness
APR(2)	AT1G62180	TGACG-motif	TGACG	1186	1191	cis-acting regulatory element involved in the MeJA-responsiveness
APR(2)	AT1G62180	TGACG-motif	TGACG	1936	1941	cis-acting regulatory element involved in the MeJA-responsiveness
APR(2)	AT1G62180	CAAT-box	CAAAT	336	341	common cis-acting element in promoter and enhancer regions
APR(2)	AT1G62180	CAAT-box	CAAAT	575	580	common cis-acting element in promoter and enhancer regions
APR(2)	AT1G62180	CAAT-box	CAAAT	640	645	common cis-acting element in promoter and enhancer regions
APR(2)	AT1G62180	CAAT-box	CAAAT	674	679	common cis-acting element in promoter and enhancer regions
APR(2)	AT1G62180	CAAT-box	CAAAT	967	972	common cis-acting element in promoter and enhancer regions
APR(2)	AT1G62180	CAAT-box	CAAAT	1070	1075	common cis-acting element in promoter and enhancer regions
APR(2)	AT1G62180	CAAT-box	CCAAT	1387	1392	common cis-acting element in promoter and enhancer regions
APR(2)	AT1G62180	CAAT-box	CAAAT	1741	1746	common cis-acting element in promoter and enhancer regions
APR(2)	AT1G62180	CAAT-box	CCAAT	1885	1890	common cis-acting element in promoter and enhancer regions
APR(2)	AT1G62180	TCCC-motif	TCTCCCT	1153	1160	part of a light responsive element
APR(2)	AT1G62180	ARE	AAACCA	46	52	cis-acting regulatory element essential for the anaerobic induction
APR(2)	AT1G62180	ARE	AAACCA	343	349	cis-acting regulatory element essential for the anaerobic induction
APR(2)	AT1G62180	ARE	AAACCA	1062	1068	cis-acting regulatory element essential for the anaerobic induction
APR(2)	AT1G62180	TCA-element	TCAGAAGAGG	485	494	cis-acting element involved in salicylic acid responsiveness
APR(2)	AT1G62180	TATA-box	TACAAAA	7	14	core promoter element around -30 of transcription start
APR(2)	AT1G62180	TATA-box	TACAAAA	38	45	core promoter element around -30 of transcription start
APR(2)	AT1G62180	TATA-box	TATA	232	236	core promoter element around -30 of transcription start
APR(2)	AT1G62180	TATA-box	TATAA	567	572	core promoter element around -30 of transcription start
APR(2)	AT1G62180	TATA-box	TATA	568	572	core promoter element around -30 of transcription start
APR(2)	AT1G62180	TATA-box	ATTATA	996	1002	core promoter element around -30 of transcription start
APR(2)	AT1G62180	TATA-box	TATAA	997	1002	core promoter element around -30 of transcription start
APR(2)	AT1G62180	TATA-box	TATA	998	1002	core promoter element around -30 of transcription start
APR(2)	AT1G62180	GCN4_motif	TGAGTCA	714	721	cis-regulatory element involved in endosperm expression
APR(2)	AT1G62180	O2-site	GATGATGTGG	206	215	cis-acting regulatory element involved in zein metabolism regulation
ATTI1	AT2G43510	MRE	AACCTAA	1043	1050	MYB binding site involved in light responsiveness
ATTI1	AT2G43510	MBS	CAACTG	607	613	MYB binding site involved in drought-inducibility
ATTI1	AT2G43510	MBS	CAACTG	1244	1250	MYB binding site involved in drought-inducibility
ATTI1	AT2G43510	CAT-box	GCCACT	1027	1033	cis-acting regulatory element related to meristem expression
ATTI1	AT2G43510	CGTCA-motif	CGTCA	719	724	cis-acting regulatory element involved in the MeJA-responsiveness
ATTI1	AT2G43510	CGTCA-motif	CGTCA	1489	1494	cis-acting regulatory element involved in the MeJA-responsiveness
ATTI1	AT2G43510	AE-box	AGAAACTT	1414	1422	part of a module for light response
ATTI1	AT2G43510	P-box	CCTTTTG	657	664	gibberellin-responsive element
ATTI1	AT2G43510	LTR	CCGAAA	93	99	cis-acting element involved in low-temperature responsiveness
ATTI1	AT2G43510	LTR	CCGAAA	1814	1820	cis-acting element involved in low-temperature responsiveness
ATTI1	AT2G43510	TGA-element	AACGAC	1302	1308	auxin-responsive element
ATTI1	AT2G43510	TATA-box	ccTATAAAaa	238	247	core promoter element around -30 of transcription start
ATTI1	AT2G43510	TATA-box	TATAA	1206	1211	core promoter element around -30 of transcription start
ATTI1	AT2G43510	TATA-box	TATA	1207	1211	core promoter element around -30 of transcription start
ATTI1	AT2G43510	TATA-box	TATAA	1569	1574	core promoter element around -30 of transcription start
ATTI1	AT2G43510	TATA-box	TATA	1570	1574	core promoter element around -30 of transcription start
ATTI1	AT2G43510	TATA-box	TATA	1604	1608	core promoter element around -30 of transcription start
ATTI1	AT2G43510	TATA-box	TATACA	1626	1632	core promoter element around -30 of transcription start
ATTI1	AT2G43510	TATA-box	TATA	1628	1632	core promoter element around -30 of transcription start
ATTI1	AT2G43510	TATA-box	TATAAAA	1642	1649	core promoter element around -30 of transcription start
ATTI1	AT2G43510	TATA-box	TATAAA	1643	1649	core promoter element around -30 of transcription start
ATTI1	AT2G43510	TATA-box	TATAA	1644	1649	core promoter element around -30 of transcription start
ATTI1	AT2G43510	TATA-box	TATA	1645	1649	core promoter element around -30 of transcription start
ATTI1	AT2G43510	TATA-box	TATAA	1674	1679	core promoter element around -30 of transcription start
ATTI1	AT2G43510	TATA-box	TATA	1675	1679	core promoter element around -30 of transcription start
ATTI1	AT2G43510	TATA-box	ATATAA	1717	1723	core promoter element around -30 of transcription start
ATTI1	AT2G43510	TATA-box	TATA	1718	1722	core promoter element around -30 of transcription start
ATTI1	AT2G43510	TATA-box	TATA	1875	1879	core promoter element around -30 of transcription start
ATTI1	AT2G43510	O2-site	GATGACATGG	1055	1064	cis-acting regulatory element involved in zein metabolism regulation
ATTI1	AT2G43510	LAMP-element	CTTTATCA	109	117	part of a light responsive element
ATTI1	AT2G43510	A-box	CCGTCC	1296	1302	cis-acting regulatory element
ATTI1	AT2G43510	TCT-motif	TCTTAC	514	520	part of a light responsive element
ATTI1	AT2G43510	TCT-motif	TCTTAC	811	817	part of a light responsive element
ATTI1	AT2G43510	TCT-motif	TCTTAC	1496	1502	part of a light responsive element
ATTI1	AT2G43510	TCCC-motif	TCTCCCT	1991	1998	part of a light responsive element
ATTI1	AT2G43510	ARE	AAACCA	831	837	cis-acting regulatory element essential for the anaerobic induction
ATTI1	AT2G43510	ARE	AAACCA	1793	1799	cis-acting regulatory element essential for the anaerobic induction
ATTI1	AT2G43510	ARE	AAACCA	1830	1836	cis-acting regulatory element essential for the anaerobic induction
ATTI1	AT2G43510	TGACG-motif	TGACG	719	724	cis-acting regulatory element involved in the MeJA-responsiveness
ATTI1	AT2G43510	TGACG-motif	TGACG	1489	1494	cis-acting regulatory element involved in the MeJA-responsiveness
ATTI1	AT2G43510	GT1-motif	GGTTAAT	894	901	light responsive element
ATTI1	AT2G43510	CAAT-box	CCAAT	58	63	common cis-acting element in promoter and enhancer regions
ATTI1	AT2G43510	CAAT-box	CAAAT	171	176	common cis-acting element in promoter and enhancer regions
ATTI1	AT2G43510	CAAT-box	CCAAT	1050	1055	common cis-acting element in promoter and enhancer regions
ATTI1	AT2G43510	CAAT-box	CAAAT	1082	1087	common cis-acting element in promoter and enhancer regions
ATTI1	AT2G43510	CAAT-box	CCAAT	1133	1138	common cis-acting element in promoter and enhancer regions
ATTI1	AT2G43510	CAAT-box	CAAAT	1141	1146	common cis-acting element in promoter and enhancer regions
ATTI1	AT2G43510	CAAT-box	CAAAT	1430	1435	common cis-acting element in promoter and enhancer regions
ATTI1	AT2G43510	CAAT-box	CCAAT	1824	1829	common cis-acting element in promoter and enhancer regions
ATTI1	AT2G43510	CAAT-box	CCAAT	1891	1896	common cis-acting element in promoter and enhancer regions
ATTI1	AT2G43510	CAAT-box	CAAAT	2021	2026	common cis-acting element in promoter and enhancer regions
ATTI1	AT2G43510	CAAT-box	CCAAT	2044	2049	common cis-acting element in promoter and enhancer regions
BBX20	AT4G39070	AE-box	AGAAACAA	207	215	part of a module for light response
BBX20	AT4G39070	AE-box	AGAAACAA	1718	1726	part of a module for light response
BBX20	AT4G39070	ABRE	CACGTG	1397	1403	cis-acting element involved in the abscisic acid responsiveness
BBX20	AT4G39070	ABRE	ACGTG	1398	1403	cis-acting element involved in the abscisic acid responsiveness
BBX20	AT4G39070	ABRE	AACCCGG	1466	1473	cis-acting element involved in the abscisic acid responsiveness
BBX20	AT4G39070	AT-rich sequence	TAAAATACT	869	878	element for maximal elicitor-mediated activation (2copies)
BBX20	AT4G39070	LTR	CCGAAA	585	591	cis-acting element involved in low-temperature responsiveness
BBX20	AT4G39070	LTR	CCGAAA	1913	1919	cis-acting element involved in low-temperature responsiveness
BBX20	AT4G39070	G-box	CACGAC	734	740	cis-acting regulatory element involved in light responsiveness
BBX20	AT4G39070	G-box	CACGTG	1397	1403	cis-acting regulatory element involved in light responsiveness
BBX20	AT4G39070	P-box	CCTTTTG	66	73	gibberellin-responsive element
BBX20	AT4G39070	MRE	AACCTAA	24	31	MYB binding site involved in light responsiveness
BBX20	AT4G39070	GA-motif	ATAGATAA	36	44	part of a light responsive element
BBX20	AT4G39070	GA-motif	ATAGATAA	1039	1047	part of a light responsive element
BBX20	AT4G39070	G-Box	CACGTG	1397	1403	cis-acting regulatory element involved in light responsiveness
BBX20	AT4G39070	TATC-box	TATCCCA	1375	1382	cis-acting element involved in gibberellin-responsiveness
BBX20	AT4G39070	CGTCA-motif	CGTCA	715	720	cis-acting regulatory element involved in the MeJA-responsiveness
BBX20	AT4G39070	CGTCA-motif	CGTCA	1221	1226	cis-acting regulatory element involved in the MeJA-responsiveness
BBX20	AT4G39070	ARE	AAACCA	567	573	cis-acting regulatory element essential for the anaerobic induction
BBX20	AT4G39070	ARE	AAACCA	1685	1691	cis-acting regulatory element essential for the anaerobic induction
BBX20	AT4G39070	TCT-motif	TCTTAC	60	66	part of a light responsive element
BBX20	AT4G39070	TCCC-motif	TCTCCCT	170	177	part of a light responsive element
BBX20	AT4G39070	GT1-motif	GGTTAAT	831	838	light responsive element
BBX20	AT4G39070	GT1-motif	GGTTAA	832	838	light responsive element
BBX20	AT4G39070	AT-rich element	ATAGAAATCAA	1826	1836	binding site of AT-rich DNA binding protein (ATBP-1)
BBX20	AT4G39070	CAAT-box	CAAAT	270	275	common cis-acting element in promoter and enhancer regions
BBX20	AT4G39070	CAAT-box	CCAAT	367	372	common cis-acting element in promoter and enhancer regions
BBX20	AT4G39070	CAAT-box	CAAAT	441	446	common cis-acting element in promoter and enhancer regions
BBX20	AT4G39070	CAAT-box	CAAAT	526	531	common cis-acting element in promoter and enhancer regions
BBX20	AT4G39070	CAAT-box	CAAAT	630	635	common cis-acting element in promoter and enhancer regions
BBX20	AT4G39070	CAAT-box	CAAAT	660	665	common cis-acting element in promoter and enhancer regions
BBX20	AT4G39070	CAAT-box	CAAAT	690	695	common cis-acting element in promoter and enhancer regions
BBX20	AT4G39070	CAAT-box	CAAAT	693	698	common cis-acting element in promoter and enhancer regions
BBX20	AT4G39070	CAAT-box	CAAAT	740	745	common cis-acting element in promoter and enhancer regions
BBX20	AT4G39070	CAAT-box	CAAAT	801	806	common cis-acting element in promoter and enhancer regions
BBX20	AT4G39070	CAAT-box	CCAAT	836	841	common cis-acting element in promoter and enhancer regions
BBX20	AT4G39070	CAAT-box	CAAAT	980	985	common cis-acting element in promoter and enhancer regions
BBX20	AT4G39070	CAAT-box	CCAAT	1145	1150	common cis-acting element in promoter and enhancer regions
BBX20	AT4G39070	CAAT-box	CCAAT	1242	1247	common cis-acting element in promoter and enhancer regions
BBX20	AT4G39070	CAAT-box	CAAAT	1264	1269	common cis-acting element in promoter and enhancer regions
BBX20	AT4G39070	CAAT-box	CCAAT	1323	1328	common cis-acting element in promoter and enhancer regions
BBX20	AT4G39070	CAAT-box	CAAAT	1449	1454	common cis-acting element in promoter and enhancer regions
BBX20	AT4G39070	CAAT-box	CAAAT	1485	1490	common cis-acting element in promoter and enhancer regions
BBX20	AT4G39070	CAAT-box	CCAAT	1766	1771	common cis-acting element in promoter and enhancer regions
BBX20	AT4G39070	CAAT-box	CAAAT	1816	1821	common cis-acting element in promoter and enhancer regions
BBX20	AT4G39070	CAAT-box	CAAAT	1870	1875	common cis-acting element in promoter and enhancer regions
BBX20	AT4G39070	TGACG-motif	TGACG	715	720	cis-acting regulatory element involved in the MeJA-responsiveness
BBX20	AT4G39070	TGACG-motif	TGACG	1221	1226	cis-acting regulatory element involved in the MeJA-responsiveness
BBX20	AT4G39070	GCN4_motif	TGAGTCA	597	604	cis-regulatory element involved in endosperm expression
BBX20	AT4G39070	LAMP-element	CTTTATCA	287	295	part of a light responsive element
[truncated: 484 more rows]

## Sheet: Table S3
Table S3 DEGs information of StWRKY6-OE and WT (see Table SA-F for different groups)
Gene_id	Gene name	Gene description	FC(OE/WT)	Log2FC(OE/WT)	Pvalue	Padjust	Significant	Regulate	Control_cd_1	Control_cd_2	Control_cd_3	Stw6_cd_1	Stw6_cd_2	Stw6_cd_3	WT(cd)	OE(cd)	Control_control_1	Control_control_2	Control_control_3	Stw6_control_1	Stw6_control_2	Stw6_control_3	WT(control)	OE(control)	GO_id	GO_term	KO_id	KO_name	Pathway_id	Pathway_definition
AT1G20510	4CLL5	4-coumarate--CoA ligase-like 5 [Source:UniProtKB/Swiss-Prot;Acc:Q84P21]	0.497	-1.00725	5.08441e-28	1.54312e-24	yes	down	230.7	213.22	214.7	101.14	111.46	117.46	219.54	110.02	240.25	159.38	174.63	248.91	213.63	268.26	191.42	243.6	GO:0009753;GO:0009617;GO:0009611;GO:0009695;GO:0016020;GO:0016021;GO:0005777;GO:0102391;GO:0003824;GO:0000166;GO:0016405;GO:0016874;GO:000552	BP:response to jasmonic acid;BP:response to bacterium;BP:response to wounding;BP:jasmonic acid biosynthetic process;CC:membrane;CC:integral component of membrane;CC:peroxisome;MF:decanoate--CoA ligase activity;MF:catalytic activity;MF:nucleotide binding;MF:CoA-ligase activity;MF:ligase activity;MF:ATP binding;	K10526	OPCL1	map00592
AT2G39350	ABCG1	ABC transporter G family member 1 [Source:UniProtKB/Swiss-Prot;Acc:O80946]	2.041	1.02903	0.000261554	0.00676548	yes	up	1.01	1.01	1.33	1.69	2.63	2.48	1.11667	2.26667	0.78	1.39	0.89	2.16	0.97	1.38	1.02	1.50333	GO:0010208;GO:0009624;GO:0055085;GO:0016021;GO:0016020;GO:0005886;GO:0042626;GO:0016887;GO:0000166;GO:000552	BP:pollen wall assembly;BP:response to nematode;BP:transmembrane transport;CC:integral component of membrane;CC:membrane;CC:plasma membrane;MF:ATPase activity, coupled to transmembrane movement of substances;MF:ATPase activity;MF:nucleotide binding;MF:ATP binding;	------	------	------	------
AT3G22910	ACA13	Putative calcium-transporting ATPase 13, plasma membrane-type [Source:UniProtKB/Swiss-Prot;Acc:Q9LIK7]	0.369	-1.43752	5.21045e-05	0.00178016	yes	down	1.37	2.68	3.29	0.6	0.9	1.19	2.44667	0.896667	0.64	3.97	0.61	1.66	0.36	0.68	1.74	0.9	GO:0006811;GO:0070588;GO:0006816;GO:0043231;GO:0016020;GO:0005887;GO:0016021;GO:0046872;GO:0000166;GO:0005516;GO:0005388;GO:0019829;GO:000552	BP:ion transport;BP:calcium ion transmembrane transport;BP:calcium ion transport;CC:intracellular membrane-bounded organelle;CC:membrane;CC:integral component of plasma membrane;CC:integral component of membrane;MF:metal ion binding;MF:nucleotide binding;MF:calmodulin binding;MF:calcium-transporting ATPase activity;MF:cation-transporting ATPase activity;MF:ATP binding;	K01537	ATP2C	------
AT4G22780	ACR7	ACT domain-containing protein ACR7 [Source:UniProtKB/Swiss-Prot;Acc:Q8LJW1]	0.483	-1.04887	1.47418e-16	6.1011e-14	yes	down	29	29.76	26.98	11.74	15.8	13.73	28.58	13.7567	28.55	21.68	20	36.99	33.94	39.7	23.41	36.8767	GO:0071456;GO:0005829;GO:001659	BP:cellular response to hypoxia;CC:cytosol;MF:amino acid binding;	------	------	------
AT5G65390	AGP7	Classical arabinogalactan protein 7 [Source:UniProtKB/Swiss-Prot;Acc:Q8LG54]	2.438	1.28591	5.08954e-05	0.00174347	yes	up	6.1	5.7	2.92	11.37	8.68	15.82	4.90667	11.9567	13.16	10.15	10.34	7.8	11.55	11.72	11.2167	10.3567	GO:0031225;GO:0016020;GO:000588	CC:anchored component of membrane;CC:membrane;CC:plasma membrane;	------	------	------	------
AT2G13810	ALD1	EDTS5 [Source:UniProtKB/TrEMBL;Acc:A0A178VQ02]	0.277	-1.85034	1.16535e-05	0.000505263	yes	down	1.72	3.41	3.54	0.46	0.85	1.09	2.89	0.8	0.51	5.66	0.42	0.66	1.24	0.94	2.19667	0.946667	GO:0010150;GO:0009862;GO:0042742;GO:0009627;GO:0006952;GO:0009058;GO:0062034;GO:0009536;GO:0009507;GO:0008483;GO:0062045;GO:0016740;GO:0003824;GO:003017	BP:leaf senescence;BP:systemic acquired resistance, salicylic acid mediated signaling pathway;BP:defense response to bacterium;BP:systemic acquired resistance;BP:defense response;BP:biosynthetic process;BP:L-pipecolic acid biosynthetic process;CC:plastid;CC:chloroplast;MF:transaminase activity;MF:L-lysine alpha-aminotransferase;MF:transferase activity;MF:catalytic activity;MF:pyridoxal phosphate …	K10206	E2.6.1.83	map00300
AT4G25000	AMY1	Alpha-amylase 1 [Source:UniProtKB/Swiss-Prot;Acc:Q8VZ56]	0.418	-1.25935	0.000376828	0.00907676	yes	down	4.2	7.96	14.34	2.86	4.15	3.95	8.83333	3.65333	0.75	2.29	3.87	14.93	1.98	3.54	2.30333	6.81667	GO:0005975;GO:0009739;GO:0008152;GO:0009737;GO:0048046;GO:0005576;GO:0016021;GO:0016787;GO:0103025;GO:0043169;GO:0016798;GO:0003824;GO:0004556;GO:0005509;GO:004687	BP:carbohydrate metabolic process;BP:response to gibberellin;BP:metabolic process;BP:response to abscisic acid;CC:apoplast;CC:extracellular region;CC:integral component of membrane;MF:hydrolase activity;MF:alpha-amylase activit;MF:cation binding;MF:hydrolase activity, acting on glycosyl bonds;MF:catalytic activity;MF:alpha-amylase activity;MF:calcium ion binding;MF:metal ion binding;	K01176	AMY, amyA, malS	map00500
AT3G44350	anac061	NAC domain containing protein 61 [Source:UniProtKB/TrEMBL;Acc:B3H506]	0.401	-1.31883	2.42793e-14	7.75661e-12	yes	down	26.34	24.09	29.64	9.13	11.89	12.44	26.69	11.1533	16.29	25.49	17.2	27.09	23.66	31.24	19.66	27.33	GO:0010200;GO:0006355;GO:0005634;GO:0003700;GO:0005515;GO:000367	BP:response to chitin;BP:regulation of transcription, DNA-templated;CC:nucleus;MF:transcription factor activity, sequence-specific DNA binding;MF:protein binding;MF:DNA binding;	------	------	------
AT1G62180	APR(2)	5'-adenylylsulfate reductase 2, chloroplastic [Source:UniProtKB/Swiss-Prot;Acc:P92981]	2.061	1.04338	6.53411e-14	1.95059e-11	yes	up	44.96	60.73	47.02	88.62	120.53	104.16	50.9033	104.437	88.76	100.41	99.36	67.31	55.03	76.59	96.1767	66.31	GO:0008652;GO:0019419;GO:0019344;GO:0019379;GO:0045454;GO:0000103;GO:0055114;GO:0009536;GO:0009570;GO:0005623;GO:0009507;GO:0033741;GO:0009973;GO:0003824;GO:0016671;GO:0005515;GO:0004604;GO:001649	BP:cellular amino acid biosynthetic process;BP:sulfate reduction;BP:cysteine biosynthetic process;BP:sulfate assimilation, phosphoadenylyl sulfate reduction by phosphoadenylyl-sulfate reductas;BP:cell redox homeostasis;BP:sulfate assimilation;BP:oxidation-reduction process;CC:plastid;CC:chloroplast stroma;CC:cell;CC:chloroplast;MF:adenylyl-sulfate reductas;MF:adenylyl-sulfate reductase activity;M…	K05907	APR	map00920	Sulfur metabolism
AT4G21990	APR(3)	5'-adenylylsulfate reductase 3, chloroplastic [Source:UniProtKB/Swiss-Prot;Acc:P92980]	2.038	1.02684	7.40159e-13	1.79711e-10	yes	up	67.43	86.67	55.95	129.35	153.86	143.5	70.0167	142.237	133.63	134.78	126.69	89.3	100.83	115.81	131.7	101.98	GO:0008652;GO:0019419;GO:0019344;GO:0045454;GO:0000103;GO:0055114;GO:0009536;GO:0005623;GO:0009507;GO:0051539;GO:0046872;GO:0051536;GO:0033741;GO:0009973;GO:0003824;GO:0016671;GO:001649	BP:cellular amino acid biosynthetic process;BP:sulfate reduction;BP:cysteine biosynthetic process;BP:cell redox homeostasis;BP:sulfate assimilation;BP:oxidation-reduction process;CC:plastid;CC:cell;CC:chloroplast;MF:4 iron, 4 sulfur cluster binding;MF:metal ion binding;MF:iron-sulfur cluster binding;MF:adenylyl-sulfate reductas;MF:adenylyl-sulfate reductase activity;MF:catalytic activity;MF:oxido…	K05907	APR	map00920	Sulfur metabolism
AT5G62920	ARR6	Response regulator 6 [Source:UniProtKB/TrEMBL;Acc:Q0WSS6]	0.441	-1.18017	0.000112939	0.00336599	yes	down	4.3	3.66	6.61	2.44	1.78	2.19	4.85667	2.13667	3.33	2.76	3.71	3.79	8.8	1.79	3.26667	4.79333	GO:0009736;GO:0009735;GO:0000160;GO:0006355;GO:0005634;GO:0000156;GO:000551	BP:cytokinin-activated signaling pathway;BP:response to cytokinin;BP:phosphorelay signal transduction system;BP:regulation of transcription, DNA-templated;CC:nucleus;MF:phosphorelay response regulator activity;MF:protein binding;	K14492	ARR-A	map04075
AT3G47340	ASN1	DIN6 [Source:UniProtKB/TrEMBL;Acc:A0A178VBT4]	3.624	1.85749	8.11299e-09	8.29986e-07	yes	up	0.89	1.12	1.13	2.15	4.9	4.38	1.04667	3.81	6.6	4.44	5.84	9.19	2.42	5.16	5.62667	5.59	GO:0008652;GO:0006529;GO:0009750;GO:0043617;GO:0070981;GO:0006541;GO:0009744;GO:0009063;GO:0009646;GO:0009749;GO:0005829;GO:0000166;GO:0004066;GO:0016874;GO:000552	BP:cellular amino acid biosynthetic process;BP:asparagine biosynthetic process;BP:response to fructose;BP:cellular response to sucrose starvation;BP:L-asparagine biosynthetic process;BP:glutamine metabolic process;BP:response to sucrose;BP:cellular amino acid catabolic process;BP:response to absence of light;BP:response to glucose;CC:cytosol;MF:nucleotide binding;MF:asparagine synthas;MF:ligase a…	K01953	asnB, ASNS	map00250	Alanine, aspartate and glutamate metabolism
AT2G24610	ATCNGC14	cyclic nucleotide-gated channel 14 [Source:TAIR;Acc:AT2G24610]	2.004	1.0031	0.000694689	0.0346553	yes	up	2.07	2.44	3.3	7.17	6.59	3.71	2.60333	5.82333	1.78	3.15	2.62	1.69	1.17	1.42	2.51667	1.42667	GO:0071805;GO:0006813;GO:0055085;GO:0034220;GO:0006811;GO:0016020;GO:0005886;GO:0016021;GO:0030553;GO:0030552;GO:0005216;GO:0005516;GO:000524	BP:potassium ion transmembrane transport;BP:potassium ion transport;BP:transmembrane transport;BP:ion transmembrane transport;BP:ion transport;CC:membrane;CC:plasma membrane;CC:integral component of membrane;MF:cGMP binding;MF:cAMP binding;MF:ion channel activity;MF:calmodulin binding;MF:voltage-gated potassium channel activity;	K05391	CNGC	map04626	Plant-pathogen interaction
AT4G16590	ATCSLA01	cellulose synthase-like A01 [Source:TAIR;Acc:AT4G16590]	5.693	2.50911	2.79052e-09	3.2574e-07	yes	up	0.66	0.34	0.23	2.44	2.71	1.88	0.41	2.34333	0.85	1	0.67	0.17	0.33	0.14	0.84	0.213333	GO:0097502;GO:0071555;GO:0005794;GO:0016021;GO:0016020;GO:0000139;GO:0047259;GO:0016740;GO:0051753;GO:001675	BP:mannosylation;BP:cell wall organization;CC:Golgi apparatus;CC:integral component of membrane;CC:membrane;CC:Golgi membrane;MF:glucomannan 4-beta-mannosyltransferase activity;MF:transferase activity;MF:mannan synthase activity;MF:transferase activity, transferring glycosyl groups;	K13680	CSLA	------	------
AT4G16590	ATCSLA01	cellulose synthase-like A01 [Source:TAIR;Acc:AT4G16590]	0.236	-2.08188	0.000911529	0.0423134	yes	down	0.67	1	0.85	0.14	0.33	0.17	0.84	0.213333	0.23	0.34	0.66	1.88	2.71	2.44	0.41	2.34333	GO:0097502;GO:0071555;GO:0005794;GO:0016021;GO:0016020;GO:0000139;GO:0047259;GO:0016740;GO:0051753;GO:001675	BP:mannosylation;BP:cell wall organization;CC:Golgi apparatus;CC:integral component of membrane;CC:membrane;CC:Golgi membrane;MF:glucomannan 4-beta-mannosyltransferase activity;MF:transferase activity;MF:mannan synthase activity;MF:transferase activity, transferring glycosyl groups;	K13680	CSLA	------
AT4G15910	ATDI21	DI21 [Source:UniProtKB/TrEMBL;Acc:A0A178UX68]	2.921	1.54666	0.000176529	0.0137405	yes	up	3.35	2.72	2.1	3.95	12.22	9.67	2.72333	8.61333	2.35	4.05	4.04	3.53	5.01	2.56	3.48	3.7	GO:0009737;GO:0009631;GO:0009414;GO:0009409;GO:0005739;GO:000367	BP:response to abscisic acid;BP:cold acclimation;BP:response to water deprivation;BP:response to cold;CC:mitochondrion;MF:molecular_function;	------	------	------	------
AT2G29110	ATGLR2.8	Glutamate receptor [Source:UniProtKB/TrEMBL;Acc:A0A178VW76]	2.555	1.35343	0.000125661	0.0109371	yes	up	1.89	3.18	1.03	6.7	3.33	6.34	2.03333	5.45667	4.52	4.3	3.06	4.39	5.75	2.33	3.96	4.15667	GO:0071230;GO:0006811;GO:0019722;GO:0006816;GO:0034220;GO:0016020;GO:0005886;GO:0016021;GO:0038023;GO:0005262;GO:0015276;GO:000806	BP:cellular response to amino acid stimulus;BP:ion transport;BP:calcium-mediated signaling;BP:calcium ion transport;BP:ion transmembrane transport;CC:membrane;CC:plasma membrane;CC:integral component of membrane;MF:signaling receptor activity;MF:calcium channel activity;MF:ligand-gated ion channel activity;MF:glutamate receptor activity;	K05387	GRIP	------	------
AT1G49200	ATL75	RING-H2 finger protein ATL75 [Source:UniProtKB/Swiss-Prot;Acc:Q94BY6]	2.061	1.04302	5.05872e-07	3.30177e-05	yes	up	10.99	8.75	6.65	18.76	17.92	17.86	8.79667	18.18	11.19	13.65	14.37	13.41	11.63	10.27	13.07	11.77	GO:0016567;GO:0016021;GO:0016020;GO:0016740;GO:0046872;GO:000484	BP:protein ubiquitination;CC:integral component of membrane;CC:membrane;MF:transferase activity;MF:metal ion binding;MF:ubiquitin-protein transferase activity;	K19040	ATL76S	------	------
AT3G18773	ATL77	RING-H2 finger protein ATL77 [Source:UniProtKB/Swiss-Prot;Acc:Q9LS99]	3.004	1.58702	3.39055e-15	1.26004e-12	yes	up	7.14	6.09	4.01	17.2	16.69	17.87	5.74667	17.2533	9.31	15.19	13.18	6.14	4.95	6.68	12.56	5.92333	GO:0016567;GO:0016021;GO:0016020;GO:0016740;GO:004687	BP:protein ubiquitination;CC:integral component of membrane;CC:membrane;MF:transferase activity;MF:metal ion binding;	K19040	ATL76S	------	------
AT3G18773	ATL77	RING-H2 finger protein ATL77 [Source:UniProtKB/Swiss-Prot;Acc:Q9LS99]	0.443	-1.17309	2.277e-07	0.000117838	yes	down	13.18	15.19	9.31	6.68	4.95	6.14	12.56	5.92333	4.01	6.09	7.14	17.87	16.69	17.2	5.74667	17.2533	GO:0016567;GO:0016021;GO:0016020;GO:0016740;GO:004687	BP:protein ubiquitination;CC:integral component of membrane;CC:membrane;MF:transferase activity;MF:metal ion binding;	K19040	ATL76S	------
AT3G24900	AtRLP39	Receptor like protein 39 [Source:UniProtKB/TrEMBL;Acc:A0A1I9LR86]	0.429	-1.22097	0.000475563	0.0109344	yes	down	1.8	3.83	4.64	0.94	1.52	1.92	3.42333	1.46	0.64	4.21	0.88	2.19	1.29	1.57	1.91	1.68333	GO:0010150;GO:0071215;GO:0016021;GO:0016020;GO:0005886;GO:000551	BP:leaf senescence;BP:cellular response to abscisic acid stimulus;CC:integral component of membrane;CC:membrane;CC:plasma membrane;MF:protein binding;	------	------	------
AT1G47890	AtRLP7	-	0.38	-1.39519	0.00255246	0.0389935	yes	down	0.71	1.09	1.54	0.18	0.58	0.5	1.11333	0.42	0.14	0.82	0.17	0.95	0.32	0.45	0.376667	0.573333	GO:0016021;GO:0016020;GO:0005886;GO:000551	CC:integral component of membrane;CC:membrane;CC:plasma membrane;MF:protein binding;	------	------	------
AT2G43510	ATTI1	TI1 [Source:UniProtKB/TrEMBL;Acc:A0A178VRC4]	2.04	1.02881	0.000808148	0.0387303	yes	up	14.26	18.5	17.47	32.78	20.76	56.08	16.7433	36.54	26.4	29	19.57	44.44	41.17	33.42	24.99	39.6767	GO:0050832;GO:0031640;GO:0006952;GO:0009405;GO:0010951;GO:0099503;GO:0016021;GO:0005576;GO:0019871;GO:0004867;GO:000820	BP:defense response to fungus;BP:killing of cells of other organism;BP:defense response;BP:pathogenesis;BP:negative regulation of endopeptidase activity;CC:secretory vesicle;CC:integral component of membrane;CC:extracellular region;MF:sodium channel inhibitor activity;MF:serine-type endopeptidase inhibitor activity;MF:ion channel inhibitor activity;	------	------	------	------
AT3G56200	AVT6C	Amino acid transporter AVT6C [Source:UniProtKB/Swiss-Prot;Acc:Q9LYM2]	2.111	1.0782	1.05209e-12	2.44512e-10	yes	up	17.63	16.6	13.03	27.77	35.25	36.52	15.7533	33.18	23.99	21.69	24.6	19.8	17.7	25.99	23.4267	21.1633	GO:0006865;GO:0003333;GO:0016020;GO:0016021;GO:0015171;GO:002285	BP:amino acid transport;BP:amino acid transmembrane transport;CC:membrane;CC:integral component of membrane;MF:amino acid transmembrane transporter activity;MF:transmembrane transporter activity;	------	------	------	------
AT4G15210	BAM5	Beta-amylase 5 [Source:UniProtKB/Swiss-Prot;Acc:P25853]	3.78	1.91844	0.00157671	0.0272667	yes	up	1.72	4.48	2.75	17.91	5.39	10.18	2.98333	11.16	1.19	4.8	2.15	2.09	6.44	3.62	2.71333	4.05	GO:0005975;GO:0080027;GO:0005983;GO:0000272;GO:0008152;GO:0005737;GO:0099503;GO:0005829;GO:0016787;GO:0016161;GO:0016798;GO:010222	BP:carbohydrate metabolic process;BP:response to herbivore;BP:starch catabolic process;BP:polysaccharide catabolic process;BP:metabolic process;CC:cytoplasm;CC:secretory vesicle;CC:cytosol;MF:hydrolase activity;MF:beta-amylase activity;MF:hydrolase activity, acting on glycosyl bonds;MF:amylopectin maltohydrolase activity;	K01177	E3.2.1.2	map00500	Starch and sucrose metabolism
AT2G45760	BAP2	BON1-associated protein 2 [Source:UniProtKB/Swiss-Prot;Acc:Q58FX0]	0.431	-1.2159	0.00135505	0.0243109	yes	down	4.43	8.2	7	2.04	2.17	4.23	6.54333	2.81333	2.79	9.43	2.01	4.65	3.09	4.45	4.74333	4.06333	GO:0006952;GO:001602	BP:defense response;CC:membrane;	------	------	------
AT1G78560	BASS1	Probable sodium/metabolite cotransporter BASS1, chloroplastic [Source:UniProtKB/Swiss-Prot;Acc:Q93YR2]	0.21	-2.25239	1.7716e-19	1.53623e-16	yes	down	25.37	24.41	26.1	8.12	4.49	3.26	25.2933	5.29	25.24	25	24.15	10.4	7.64	4.02	24.7967	7.35333	GO:0098717;GO:0009941;GO:0009536;GO:0016021;GO:0016020;GO:000950	BP:pantothenate import across plasma membrane;CC:chloroplast envelope;CC:plastid;CC:integral component of membrane;CC:membrane;CC:chloroplast;	K03453	TC.BASS	------	------
AT4G39070	BBX20	B-box zinc finger protein 20 [Source:UniProtKB/Swiss-Prot;Acc:Q0IGM7]	2.856	1.51389	3.70187e-09	4.11043e-07	yes	up	3.25	2.24	1.88	6.19	7.39	7.47	2.45667	7.01667	5.59	5.2	5.88	4.73	4.88	7.08	5.55667	5.56333	GO:0010200;GO:0009741;GO:0080167;GO:0006355;GO:2000306;GO:1900458;GO:0009640;GO:0005634;GO:0044212;GO:0003700;GO:0000976;GO:0008270;GO:0005515;GO:004687	BP:response to chitin;BP:response to brassinosteroid;BP:response to karrikin;BP:regulation of transcription, DNA-templated;BP:positive regulation of photomorphogenesis;BP:negative regulation of brassinosteroid mediated signaling pathway;BP:photomorphogenesis;CC:nucleus;MF:transcription regulatory region DNA binding;MF:transcription factor activity, sequence-specific DNA binding;MF:transcription r…	------	------	------	------
AT1G10070	BCAT2	Branched-chain-amino-acid aminotransferase 2, chloroplastic [Source:UniProtKB/Swiss-Prot;Acc:Q9M439]	3.44	1.78243	0.00116592	0.0491352	yes	up	0.65	0.95	1.2	3.11	0.98	6.12	0.933333	3.40333	1.85	3.23	1.58	2.2	2.28	0.54	2.22	1.67333	GO:0008652;GO:0009098;GO:0071669;GO:0009099;GO:0009097;GO:0009081;GO:0009082;GO:0009536;GO:0005829;GO:0009507;GO:0008483;GO:0052654;GO:0052655;GO:0050048;GO:0003824;GO:0016740;GO:0004084;GO:005265	BP:cellular amino acid biosynthetic process;BP:leucine biosynthetic process;BP:plant-type cell wall organization or biogenesis;BP:valine biosynthetic process;BP:isoleucine biosynthetic process;BP:branched-chain amino acid metabolic process;BP:branched-chain amino acid biosynthetic process;CC:plastid;CC:cytosol;CC:chloroplast;MF:transaminase activity;MF:L-leucine transaminase activity;MF:L-valine …	K00826	E2.6.1.42, ilvE	map00270;map00770;map00280;map00966;map00290	Cysteine and methionine metabolism;Pantothenate and CoA biosynthesis;Valine, leucine and isoleucine degradation;Glucosinolate biosynthesis;Valine, leucine and isoleucine biosynthesis
AT1G73830	BEE3	Transcription factor BEE 3 [Source:UniProtKB/Swiss-Prot;Acc:Q8GWK7]	2.528	1.33807	1.33198e-09	1.65002e-07	yes	up	13.26	10.62	7.18	24.27	23.48	30.75	10.3533	26.1667	10.49	14.61	17.01	14.89	10.94	14.32	14.0367	13.3833	GO:0006355;GO:0006351;GO:0005634;GO:0003700;GO:0005515;GO:0003677;GO:004698	BP:regulation of transcription, DNA-templated;BP:transcription, DNA-templated;CC:nucleus;MF:transcription factor activity, sequence-specific DNA binding;MF:protein binding;MF:DNA binding;MF:protein dimerization activity;	------	------	------	------
AT4G34530	BHLH63	CIB1 [Source:UniProtKB/TrEMBL;Acc:A0A178V495]	3.067	1.61693	9.67436e-13	2.28792e-10	yes	up	3.9	7.3	4.3	15.37	17.33	14.85	5.16667	15.85	9.71	9.13	11.11	11.63	7.22	14.85	9.98333	11.2333	GO:0009637;GO:0006355;GO:0045824;GO:0006351;GO:0009908;GO:0009911;GO:0016021;GO:0005634;GO:0003700;GO:0005515;GO:0003677;GO:004698	BP:response to blue light;BP:regulation of transcription, DNA-templated;BP:negative regulation of innate immune response;BP:transcription, DNA-templated;BP:flower development;BP:positive regulation of flower development;CC:integral component of membrane;CC:nucleus;MF:transcription factor activity, sequence-specific DNA binding;MF:protein binding;MF:DNA binding;MF:protein dimerization activity;	------	------	------	------
AT5G67480	BT4	BTB and TAZ domain protein 4 [Source:TAIR;Acc:AT5G67480]	2.298	1.20049	0.000515049	0.0116221	yes	up	134.88	100.25	68.09	177.64	214.23	289.61	101.073	227.16	120.45	137.72	179.64	69.14	180.94	289.61	145.937	179.897	GO:0009733;GO:0009751;GO:0009753;GO:0006355;GO:0009739;GO:0042542;GO:0009611;GO:0016567;GO:0009651;GO:0005737;GO:0005774;GO:0042025;GO:0005634;GO:0004402;GO:0003712;GO:0005516;GO:0005515;GO:0046872;GO:000827	BP:response to auxin;BP:response to salicylic acid;BP:response to jasmonic acid;BP:regulation of transcription, DNA-templated;BP:response to gibberellin;BP:response to hydrogen peroxide;BP:response to wounding;BP:protein ubiquitination;BP:response to salt stress;CC:cytoplasm;CC:vacuolar membrane;CC:host cell nucleus;CC:nucleus;MF:histone acetyltransferase activity;MF:transcription cofactor activi…	------	------	------	------
AT5G49360	BXL1	Beta-D-xylosidase 1 [Source:UniProtKB/Swiss-Prot;Acc:Q9FGY1]	4.086	2.03084	2.74966e-05	0.00104533	yes	up	18.28	15.5	7.29	35.73	56.49	74.67	13.69	55.63	32.58	35.46	42.18	45.56	15.17	63.24	36.74	41.3233	GO:0010214;GO:0005975;GO:0008152;GO:0031222;GO:0045493;GO:0009536;GO:0048046;GO:0005576;GO:0009505;GO:0046556;GO:0016787;GO:0016798;GO:0009044;GO:000455	BP:seed coat development;BP:carbohydrate metabolic process;BP:metabolic process;BP:arabinan catabolic process;BP:xylan catabolic process;CC:plastid;CC:apoplast;CC:extracellular region;CC:plant-type cell wall;MF:alpha-L-arabinofuranosidase activity;MF:hydrolase activity;MF:hydrolase activity, acting on glycosyl bonds;MF:xylan 1,4-beta-xylosidase activity;MF:hydrolase activity, hydrolyzing O-glycos…	------	------	------	------
AT1G02640	BXL2	Probable beta-D-xylosidase 2 [Source:UniProtKB/Swiss-Prot;Acc:Q94KD8]	2.476	1.30789	1.82238e-05	0.000739099	yes	up	2.27	2.09	0.98	3.62	3.77	5.75	1.78	4.38	2.5	4.17	3.63	2.51	2.43	4.08	3.43333	3.00667	GO:0005975;GO:0008152;GO:0031222;GO:0045493;GO:0005576;GO:0009505;GO:0016787;GO:0046556;GO:0016798;GO:0009044;GO:000455	BP:carbohydrate metabolic process;BP:metabolic process;BP:arabinan catabolic process;BP:xylan catabolic process;CC:extracellular region;CC:plant-type cell wall;MF:hydrolase activity;MF:alpha-L-arabinofuranosidase activity;MF:hydrolase activity, acting on glycosyl bonds;MF:xylan 1,4-beta-xylosidase activity;MF:hydrolase activity, hydrolyzing O-glycosyl compounds;	------	------	------	------
AT1G06450	CAF1-1	Probable CCR4-associated factor 1 homolog 1 [Source:UniProtKB/Swiss-Prot;Acc:Q9SHJ0]	0.416	-1.26506	9.80743e-08	7.73131e-06	yes	down	5.75	6.83	5.7	2.19	2.74	2.66	6.09333	2.53	4.7	4.17	5.78	4.5	5.11	5.42	4.88333	5.01	GO:0090503;GO:0090305;GO:0017148;GO:0043928;GO:0005737;GO:0000932;GO:0030014;GO:0030015;GO:0005634;GO:0016787;GO:0004518;GO:0004527;GO:0004535;GO:0003723;GO:0003676;GO:004687	BP:RNA phosphodiester bond hydrolysis, exonucleolytic;BP:nucleic acid phosphodiester bond hydrolysis;BP:negative regulation of translation;BP:exonucleolytic nuclear-transcribed mRNA catabolic process involved in deadenylation-dependent decay;CC:cytoplasm;CC:cytoplasmic mRNA processing body;CC:CCR4-NOT complex;CC:CCR4-NOT core complex;CC:nucleus;MF:hydrolase activity;MF:nuclease activity;MF:exonuc…	K12581	CNOT7_8, CAF1, POP2	map03018
AT4G29610	CDA6	Cytidine deaminase 6 [Source:UniProtKB/Swiss-Prot;Acc:Q9SU86]	0.425	-1.2344	8.49508e-08	6.95723e-06	yes	down	8.48	10.19	10.05	3.84	3.76	4.86	9.57333	4.15333	9.05	5.23	10.47	6.55	9.51	7.98	8.25	8.01333	GO:0009972;GO:0005829;GO:0016787;GO:0046872;GO:0003824;GO:0008270;GO:0004126;GO:004784	BP:cytidine deamination;CC:cytosol;MF:hydrolase activity;MF:metal ion binding;MF:catalytic activity;MF:zinc ion binding;MF:cytidine deaminase activity;MF:deoxycytidine deaminase activity;	K01489	cdd, CDA	map00240
AT5G01810	CIPK15	CBL-interacting serine/threonine-protein kinase 15 [Source:UniProtKB/Swiss-Prot;Acc:P92937]	2.545	1.34738	1.75512e-29	7.99019e-26	yes	up	16.56	18.01	14.85	36.49	44.64	44.46	16.4733	41.8633	24.29	30.92	29.44	19.38	14.25	30.04	28.2167	21.2233	GO:0006468;GO:0016310;GO:0106311;GO:0009738;GO:0007165;GO:0009788;GO:0016301;GO:0000166;GO:0004674;GO:0016740;GO:0005515;GO:0004672;GO:0005524;GO:010631	BP:protein phosphorylation;BP:phosphorylation;BP:old GO;BP:abscisic acid-activated signaling pathway;BP:signal transduction;BP:negative regulation of abscisic acid-activated signaling pathway;MF:kinase activity;MF:nucleotide binding;MF:protein serine/threonine kinase activity;MF:transferase activity;MF:protein binding;MF:protein kinase activity;MF:ATP binding;MF:old GO;	------	------	------	------
AT3G16860	COBL8	COBRA-like protein 8 [Source:UniProtKB/Swiss-Prot;Acc:Q9LIB6]	0.43	-1.21869	5.09798e-17	2.443e-14	yes	down	14.09	15.04	14.95	6.77	5.3	6.8	14.6933	6.29	16.72	10.9	10.04	18.84	11.57	20.82	12.5533	17.0767	GO:0010215;GO:0031225;GO:0016020;GO:0016021;GO:000588	BP:cellulose microfibril organization;CC:anchored component of membrane;CC:membrane;CC:integral component of membrane;CC:plasma membrane;	------	------	------
AT2G28190	CSD2	Superoxide dismutase [Cu-Zn] 2, chloroplastic [Source:UniProtKB/Swiss-Prot;Acc:O78310]	0.493	-1.02129	3.4018e-17	6.51377e-13	yes	down	628.33	799.5	708.78	379.13	425.07	325.09	712.203	376.43	433.81	577.44	455.99	369.33	531.1	550	489.08	483.477	GO:0071484;GO:0006801;GO:0098869;GO:0071457;GO:0046688;GO:0071493;GO:0010039;GO:0034599;GO:0006979;GO:0055114;GO:0071329;GO:0035195;GO:0019430;GO:0071472;GO:0048046;GO:0009579;GO:0009536;GO:0005615;GO:0009570;GO:0009507;GO:0005576;GO:0016491;GO:0046872;GO:0016209;GO:0004784;GO:000550	BP:cellular response to light intensity;BP:superoxide metabolic process;BP:cellular oxidant detoxification;BP:cellular response to ozone;BP:response to copper ion;BP:cellular response to UV-B;BP:response to iron ion;BP:cellular response to oxidative stress;BP:response to oxidative stress;BP:oxidation-reduction process;BP:cellular response to sucrose stimulus;BP:gene silencing by miRNA;BP:removal …	K04565	SOD1	map04146
AT1G74070	CYP26-2	Peptidyl-prolyl cis-trans isomerase CYP26-2, chloroplastic [Source:UniProtKB/Swiss-Prot;Acc:F4HTT6]	0.298	-1.74601	6.46617e-07	0.000238058	yes	down	3.07	3.21	5.06	1.24	1.47	0.87	3.78	1.19333	0.51	2.8	1.05	1.22	2.39	1.94	1.45333	1.85	GO:0000413;GO:0009579;GO:0009534;GO:0009536;GO:0005739;GO:0009507;GO:0016853;GO:000375	BP:protein peptidyl-prolyl isomerization;CC:thylakoid;CC:chloroplast thylakoid;CC:plastid;CC:mitochondrion;CC:chloroplast;MF:isomerase activity;MF:peptidyl-prolyl cis-trans isomerase activity;	K03768	PPIB, ppiB	------
AT3G25180	CYP82G1	Cytochrome P450 82G1 [Source:UniProtKB/Swiss-Prot;Acc:Q9LSF8]	0.382	-1.38885	0.000276149	0.00704297	yes	down	2.7	2.37	2.07	0.67	0.59	1.48	2.38	0.913333	1.59	1.34	1.23	2.52	1.31	1.39	1.38667	1.74	GO:0050832;GO:0046246;GO:0009617;GO:0006952;GO:0098542;GO:1901045;GO:0002213;GO:0016114;GO:0055114;GO:0016020;GO:0016021;GO:0004497;GO:0020037;GO:0016709;GO:0016705;GO:0102171;GO:0046872;GO:0097007;GO:0097008;GO:0005506;GO:001649	BP:defense response to fungus;BP:terpene biosynthetic process;BP:response to bacterium;BP:defense response;BP:defense response to other organism;BP:negative regulation of oviposition;BP:defense response to insect;BP:terpenoid biosynthetic process;BP:oxidation-reduction process;CC:membrane;CC:integral component of membrane;MF:monooxygenase activity;MF:heme binding;MF:oxidoreductase activity, actin…	K17961	CYP82G1	map00904
AT3G48520	CYP94B3	CYP94B3 [Source:UniProtKB/TrEMBL;Acc:A0A178V8H3]	0.304	-1.71713	3.79784e-21	4.32242e-18	yes	down	9.32	11.35	12.11	3.74	3.21	2.99	10.9267	3.31333	10.44	5.88	5.77	19.08	7.71	11.44	7.36333	12.7433	GO:0009555;GO:0009611;GO:0009694;GO:0048480;GO:0002213;GO:0048653;GO:0055114;GO:0010154;GO:0005783;GO:0016021;GO:0016020;GO:0005789;GO:0020037;GO:0004497;GO:0016705;GO:0052694;GO:0046872;GO:0016491;GO:000550	BP:pollen development;BP:response to wounding;BP:jasmonic acid metabolic process;BP:stigma development;BP:defense response to insect;BP:anther development;BP:oxidation-reduction process;BP:fruit development;CC:endoplasmic reticulum;CC:integral component of membrane;CC:membrane;CC:endoplasmic reticulum membrane;MF:heme binding;MF:monooxygenase activity;MF:oxidoreductase activity, acting on paired …	K20665	CYP94B	------
AT4G03400	DFL2	Indole-3-acetic acid-amido synthetase GH3.10 [Source:UniProtKB/Swiss-Prot;Acc:Q9ZNS2]	4.081	2.02878	3.28998e-28	1.19821e-24	yes	up	12.25	10.87	8.75	31.15	51.13	48.29	10.6233	43.5233	22.13	26.34	36.05	13.07	10.75	27.91	28.1733	17.2433	GO:0009416;GO:0005737;GO:0009507;GO:0016874;GO:001688	BP:response to light stimulus;CC:cytoplasm;CC:chloroplast;MF:ligase activity;MF:acid-amino acid ligase activity;	K14487	GH3	map04075	Plant hormone signal transduction
AT5G42800	DFRA	Dihydroflavonol reductase [Source:UniProtKB/TrEMBL;Acc:B1GV15]	6.41	2.68026	0.000417787	0.0098836	yes	up	0.08	0.31	0.37	0.32	2.9	1.66	0.253333	1.62667	0	0.2	0.47	0.34	1.06	0.04	0.223333	0.48	GO:0009718;GO:0009813;GO:0042406;GO:0016616;GO:0045552;GO:0047890;GO:0050662;GO:0003824;GO:0005515;GO:001649	BP:anthocyanin-containing compound biosynthetic process;BP:flavonoid biosynthetic process;CC:extrinsic component of endoplasmic reticulum membrane;MF:oxidoreductase activity, acting on the CH-OH group of donors, NAD or NADP as acceptor;MF:dihydrokaempferol 4-reductase activity;MF:flavanone 4-reductase activity;MF:coenzyme binding;MF:catalytic activity;MF:protein binding;MF:oxidoreductase activity;	K13082	DFR	map00941	Flavonoid biosynthesis
AT5G20250	DIN10	Raffinose synthase family protein [Source:UniProtKB/TrEMBL;Acc:F4K470]	6.528	2.70656	2.19613e-11	4.01004e-09	yes	up	33.54	26.43	16.02	118.27	154.29	221.82	25.33	164.793	77.23	128.83	124.84	79.99	28.46	161.74	110.3	90.0633	GO:0005975;GO:0080167;GO:0071456;GO:0009409;GO:0006979;GO:0005829;GO:0009507;GO:0009506;GO:0047274;GO:0003824;GO:000372	11	K06617	E2.4.1.82	map00052	Galactose metabolism
AT4G25480	DREB1A	Dehydration-responsive element-binding protein 1A [Source:UniProtKB/Swiss-Prot;Acc:Q9M0L0]	0.304	-1.71992	3.62689e-09	4.05188e-07	yes	down	4.51	4.77	6.63	1.41	1.51	1.89	5.30333	1.60333	3.96	2.18	3.98	5.1	5.63	3.35	3.37333	4.69333	GO:0009414;GO:0009631;GO:0009409;GO:0006355;GO:0010628;GO:0005634;GO:0044212;GO:0003700;GO:0000976;GO:0005515;GO:0003677;GO:000098	BP:response to water deprivation;BP:cold acclimation;BP:response to cold;BP:regulation of transcription, DNA-templated;BP:positive regulation of gene expression;CC:nucleus;MF:transcription regulatory region DNA binding;MF:transcription factor activity, sequence-specific DNA binding;MF:transcription regulatory region sequence-specific DNA binding;MF:protein binding;MF:DNA binding;MF:core promoter …	K09286	EREBP	------
AT4G25490	DREB1B	DRE/CRT-binding factor 1 [Source:UniProtKB/TrEMBL;Acc:B6DTR3]	0.364	-1.45826	2.46268e-22	3.20324e-19	yes	down	36.48	34.84	37.2	10.94	13.04	15.47	36.1733	13.15	29.16	20.57	21.25	52.73	43.98	47.35	23.66	48.02	GO:0009631;GO:0006355;GO:0045893;GO:0009409;GO:0005634;GO:0044212;GO:0003700;GO:0005515;GO:000367	BP:cold acclimation;BP:regulation of transcription, DNA-templated;BP:positive regulation of transcription, DNA-templated;BP:response to cold;CC:nucleus;MF:transcription regulatory region DNA binding;MF:transcription factor activity, sequence-specific DNA binding;MF:protein binding;MF:DNA binding;	K09286	EREBP	------
AT5G51990	DREB1D	C-repeat binding factor 4 [Source:UniProtKB/TrEMBL;Acc:B2BJ26]	0.298	-1.74738	5.20443e-10	6.86758e-08	yes	down	7.5	10.14	6.91	2.47	2.47	2.38	8.18333	2.44	8.34	5.65	5.97	13.54	8.98	13.28	6.65333	11.9333	GO:0019760;GO:0009738;GO:0006355;GO:0005634;GO:0044212;GO:0003700;GO:0000976;GO:000367	BP:glucosinolate metabolic process;BP:abscisic acid-activated signaling pathway;BP:regulation of transcription, DNA-templated;CC:nucleus;MF:transcription regulatory region DNA binding;MF:transcription factor activity, sequence-specific DNA binding;MF:transcription regulatory region sequence-specific DNA binding;MF:DNA binding;	------	------	------
AT1G12610	DREB1F	Dehydration-responsive element-binding protein 1F [Source:UniProtKB/Swiss-Prot;Acc:Q9LN86]	0.35	-1.51554	2.34138e-19	1.85376e-16	yes	down	36.19	45.02	43.35	11.95	13.77	17.77	41.52	14.4967	40.8	22.39	23.65	54.1	31.11	48.14	28.9467	44.45	GO:0010371;GO:0019760;GO:0050826;GO:0048510;GO:0006355;GO:0009414;GO:0009408;GO:0051510;GO:0005634;GO:0043565;GO:0044212;GO:0003700;GO:0000976;GO:000367	BP:regulation of gibberellin biosynthetic process;BP:glucosinolate metabolic process;BP:response to freezing;BP:regulation of timing of transition from vegetative to reproductive phase;BP:regulation of transcription, DNA-templated;BP:response to water deprivation;BP:response to heat;BP:regulation of unidimensional cell growth;CC:nucleus;MF:sequence-specific DNA binding;MF:transcription regulatory…	------	------	------
AT5G11590	DREB3	Dehydration-responsive element-binding protein 3 [Source:UniProtKB/Swiss-Prot;Acc:Q9LYD3]	0.424	-1.23954	0.00150909	0.0266027	yes	down	2.07	2.27	3.48	1.08	1.32	0.9	2.60667	1.1	1.54	1.24	1.17	1.49	2.39	1.05	1.31667	1.64333	GO:0006355;GO:0045893;GO:0009873;GO:0005634;GO:0043565;GO:0003700;GO:000367	BP:regulation of transcription, DNA-templated;BP:positive regulation of transcription, DNA-templated;BP:ethylene-activated signaling pathway;CC:nucleus;MF:sequence-specific DNA binding;MF:transcription factor activity, sequence-specific DNA binding;MF:DNA binding;	K09286	EREBP	------
AT1G28330	DRM1	Dormancy-associated protein 1 [Source:UniProtKB/Swiss-Prot;Acc:B9DGG8]	2.514	1.32977	7.8759e-17	3.5855e-14	yes	up	143.49	118.78	111.76	232.83	343.69	342.69	124.677	306.403	290.03	307.76	336.47	382.78	279.26	456.67	311.42	372.903	GO:0009744;GO:0009750;GO:0007275;GO:000974	BP:response to sucrose;BP:response to fructose;BP:multicellular organism development;BP:response to glucose;	------	------	------	------
AT1G11670	DTX36	Protein DETOXIFICATION 36 [Source:UniProtKB/Swiss-Prot;Acc:Q9SAB0]	0.449	-1.15419	8.49039e-06	0.00039341	yes	down	3.05	3.71	3.57	1.98	1.34	1.31	3.44333	1.54333	3.43	3.35	2.52	2.69	3.16	3.08	3.1	2.97667	GO:0055085;GO:0042908;GO:0016021;GO:0016020;GO:0015297;GO:0022857;GO:004291	BP:transmembrane transport;BP:xenobiotic transport;CC:integral component of membrane;CC:membrane;MF:antiporter activity;MF:transmembrane transporter activity;MF:xenobiotic transporter activity;	K03327	TC.MATE, SLC47A, norM, mdtK, dinF	------
AT1G68290	ENDO2	Endonuclease 2 [Source:UniProtKB/Swiss-Prot;Acc:Q9C9G4]	3.507	1.81005	0.000813754	0.0166213	yes	up	0.66	0.47	0.52	1.44	2.75	1.43	0.55	1.87333	0.3	0.54	0.53	2.25	0.36	0.38	0.456667	0.996667	GO:0090502;GO:0006308;GO:0090305;GO:0016021;GO:0016020;GO:0000014;GO:0043765;GO:0016787;GO:0004518;GO:0004519;GO:0004521;GO:0016788;GO:0003676;GO:0046872;GO:000830	BP:RNA phosphodiester bond hydrolysis, endonucleolytic;BP:DNA catabolic process;BP:nucleic acid phosphodiester bond hydrolysis;CC:integral component of membrane;CC:membrane;MF:single-stranded DNA endodeoxyribonuclease activity;MF:T/G mismatch-specific endonuclease activity;MF:hydrolase activity;MF:nuclease activity;MF:endonuclease activity;MF:endoribonuclease activity;MF:hydrolase activity, actin…	------	------	------	------
AT5G25190	ERF003	Ethylene-responsive transcription factor ERF003 [Source:UniProtKB/Swiss-Prot;Acc:Q94AW5]	2.83	1.50057	0.000128953	0.00375717	yes	up	37.08	27.66	17.94	56.48	74.27	103.02	27.56	77.9233	38.82	49.78	57.25	51.07	24.06	61.38	48.6167	45.5033	GO:0006355;GO:0009873;GO:0005634;GO:0003700;GO:0003677;GO:000551	BP:regulation of transcription, DNA-templated;BP:ethylene-activated signaling pathway;CC:nucleus;MF:transcription factor activity, sequence-specific DNA binding;MF:DNA binding;MF:protein binding;	------	------	------	------
AT1G21910	ERF012	DREB26 [Source:UniProtKB/TrEMBL;Acc:A0A178W3Q9]	2.187	1.12888	0.000394817	0.0094486	yes	up	71.14	64.2	43.42	92.53	130.33	166.96	59.5867	129.94	74.06	74.54	90.74	83.5	32.53	105.36	79.78	73.7967	GO:0071497;GO:0009751;GO:0009753;GO:0009873;GO:0006355;GO:0045893;GO:0034605;GO:0005634;GO:0044212;GO:0003700;GO:0000976;GO:000367	BP:cellular response to freezing;BP:response to salicylic acid;BP:response to jasmonic acid;BP:ethylene-activated signaling pathway;BP:regulation of transcription, DNA-templated;BP:positive regulation of transcription, DNA-templated;BP:cellular response to heat;CC:nucleus;MF:transcription regulatory region DNA binding;MF:transcription factor activity, sequence-specific DNA binding;MF:transcriptio…	------	------	------	------
AT1G77640	ERF013	Ethylene-responsive transcription factor ERF013 [Source:UniProtKB/Swiss-Prot;Acc:Q9CAP4]	2.077	1.05446	0.000149986	0.00426092	yes	up	17.09	14.23	7.89	17.96	28.08	35.36	13.07	27.1333	13.31	15.99	17.39	28.5	10.18	25.8	15.5633	21.4933	GO:0006355;GO:0009873;GO:0005634;GO:0044212;GO:0003700;GO:0003677;GO:000097	BP:regulation of transcription, DNA-templated;BP:ethylene-activated signaling pathway;CC:nucleus;MF:transcription regulatory region DNA binding;MF:transcription factor activity, sequence-specific DNA binding;MF:DNA binding;MF:transcription regulatory region sequence-specific DNA binding;	------	------	------	------
AT1G19210	ERF017	Ethylene-responsive transcription factor ERF017 [Source:UniProtKB/Swiss-Prot;Acc:Q84QC2]	0.212	-2.23658	4.07261e-17	2.11892e-14	yes	down	45.83	35.86	27.46	7.49	5.04	10.65	36.3833	7.72667	17.9	11.11	19.19	31.54	27.75	28.89	16.0667	29.3933	GO:0006355;GO:0009873;GO:0005634;GO:0044212;GO:0003700;GO:0003677;GO:000097	BP:regulation of transcription, DNA-templated;BP:ethylene-activated signaling pathway;CC:nucleus;MF:transcription regulatory region DNA binding;MF:transcription factor activity, sequence-specific DNA binding;MF:DNA binding;MF:transcription regulatory region sequence-specific DNA binding;	------	------	------
AT1G74930	ERF018	Ethylene-responsive transcription factor ERF018 [Source:UniProtKB/Swiss-Prot;Acc:Q9S7L5]	0.462	-1.11343	3.76686e-14	1.16262e-11	yes	down	387.75	363.45	353.66	139.05	157.14	213.22	368.287	169.803	354.23	222.69	312.92	417.17	372.74	446.96	296.613	412.29	GO:0009873;GO:0009611;GO:0010087;GO:0006355;GO:0002213;GO:0051301;GO:0005634;GO:0044212;GO:0003700;GO:0000976;GO:000367	BP:ethylene-activated signaling pathway;BP:response to wounding;BP:phloem or xylem histogenesis;BP:regulation of transcription, DNA-templated;BP:defense response to insect;BP:cell division;CC:nucleus;MF:transcription regulatory region DNA binding;MF:transcription factor activity, sequence-specific DNA binding;MF:transcription regulatory region sequence-specific DNA binding;MF:DNA binding;	------	------	------
AT5G52020	ERF025	Ethylene-responsive transcription factor ERF025 [Source:UniProtKB/Swiss-Prot;Acc:Q9FJ90]	0.352	-1.50613	0.000568123	0.0125858	yes	down	2.64	1.96	2.44	0.7	0.76	1.02	2.34667	0.826667	2.76	1.54	1.86	2.72	1.7	2.83	2.05333	2.41667	GO:0019760;GO:0050832;GO:0006355;GO:0009873;GO:0005634;GO:0044212;GO:0003700;GO:0003677;GO:000097	BP:glucosinolate metabolic process;BP:defense response to fungus;BP:regulation of transcription, DNA-templated;BP:ethylene-activated signaling pathway;CC:nucleus;MF:transcription regulatory region DNA binding;MF:transcription factor activity, sequence-specific DNA binding;MF:DNA binding;MF:transcription regulatory region sequence-specific DNA binding;	------	------	------
AT5G61590	ERF107	Ethylene-responsive transcription factor ERF107 [Source:UniProtKB/Swiss-Prot;Acc:Q9FKG2]	2.18	1.1245	0.000399344	0.00951818	yes	up	141.8	93.78	73.26	183.48	244.12	245.99	102.947	224.53	119.33	136.68	173.77	95.82	85.07	127.76	143.26	102.883	GO:1904277;GO:0019760;GO:0009873;GO:0006355;GO:0045893;GO:0009414;GO:0005634;GO:0044212;GO:0003700;GO:0000976;GO:000367	BP:negative regulation of wax biosynthetic process;BP:glucosinolate metabolic process;BP:ethylene-activated signaling pathway;BP:regulation of transcription, DNA-templated;BP:positive regulation of transcription, DNA-templated;BP:response to water deprivation;CC:nucleus;MF:transcription regulatory region DNA binding;MF:transcription factor activity, sequence-specific DNA binding;MF:transcription …	------	------	------	------
AT4G34410	ERF109	Ethylene-responsive transcription factor ERF109 [Source:UniProtKB/Swiss-Prot;Acc:Q9SZ06]	0.344	-1.5393	1.72116e-23	2.61187e-20	yes	down	168.13	187.58	162.97	55.8	47.63	74.21	172.893	59.2133	160.98	96.49	99.74	196.79	138.17	202.67	119.07	179.21	GO:0010928;GO:0090357;GO:0062211;GO:0010200;GO:0010087;GO:0050832;GO:0006355;GO:0009873;GO:0051301;GO:0005634;GO:0044212;GO:0003700;GO:0003677;GO:000097	BP:regulation of auxin mediated signaling pathway;BP:regulation of tryptophan metabolic process;BP:root regeneration;BP:response to chitin;BP:phloem or xylem histogenesis;BP:defense response to fungus;BP:regulation of transcription, DNA-templated;BP:ethylene-activated signaling pathway;BP:cell division;CC:nucleus;MF:transcription regulatory region DNA binding;MF:transcription factor activity, seq…	------	------	------
AT5G61890	ERF114	Ethylene-responsive transcription factor ERF114 [Source:UniProtKB/Swiss-Prot;Acc:Q9FH54]	2.771	1.47041	0.000216181	0.00574694	yes	up	1.42	1.03	1.04	1.94	3.68	4.02	1.16333	3.21333	0.39	0.95	1.13	1.83	1.33	2.56	0.823333	1.90667	GO:0009873;GO:0050832;GO:0006355;GO:0007275;GO:0005634;GO:0044212;GO:0003700;GO:0000976;GO:0005515;GO:000367	BP:ethylene-activated signaling pathway;BP:defense response to fungus;BP:regulation of transcription, DNA-templated;BP:multicellular organism development;CC:nucleus;MF:transcription regulatory region DNA binding;MF:transcription factor activity, sequence-specific DNA binding;MF:transcription regulatory region sequence-specific DNA binding;MF:protein binding;MF:DNA binding;	------	------	------	------
AT3G23240	ERF1B	Ethylene-responsive transcription factor 1B [Source:UniProtKB/Swiss-Prot;Acc:Q8LDC8]	0.45	-1.15195	0.000469238	0.0108299	yes	down	4	4.47	5.39	1.91	2.58	1.74	4.62	2.07667	3.2	3.02	1.35	4.71	2.45	2.41	2.52333	3.19	GO:0009873;GO:0009867;GO:0006952;GO:0006355;GO:0005634;GO:0044212;GO:0003700;GO:0000976;GO:0005515;GO:000367	BP:ethylene-activated signaling pathway;BP:jasmonic acid mediated signaling pathway;BP:defense response;BP:regulation of transcription, DNA-templated;CC:nucleus;MF:transcription regulatory region DNA binding;MF:transcription factor activity, sequence-specific DNA binding;MF:transcription regulatory region sequence-specific DNA binding;MF:protein binding;MF:DNA binding;	K14516	ERF1	map04016;map04075
AT5G51550	EXL3	Protein EXORDIUM-like 3 [Source:UniProtKB/Swiss-Prot;Acc:Q9FHM9]	3.473	1.79631	4.21393e-24	7.67356e-21	yes	up	42.55	44.91	32.52	117.28	118.61	178.83	39.9933	138.24	75.64	92.14	100.35	52.25	36.29	86.91	89.3767	58.4833	GO:0080167;GO:0005615;GO:0048046;GO:0005576;GO:0009505;GO:000950	BP:response to karrikin;CC:extracellular space;CC:apoplast;CC:extracellular region;CC:plant-type cell wall;CC:plasmodesma;	------	------	------	------
AT2G20750	EXPB1	Expansin-B1 [Source:UniProtKB/Swiss-Prot;Acc:Q9SKU2]	0.496	-1.01251	3.58951e-05	0.00455179	yes	down	7.76	7.63	9.07	3.76	5.75	3.51	8.15333	4.34	5.97	8.06	6.36	2.86	3.95	4.86	6.79667	3.89	GO:0019953;GO:0071555;GO:0006949;GO:0005618;GO:0016020;GO:0005576;GO:000950	BP:sexual reproduction;BP:cell wall organization;BP:syncytium formation;CC:cell wall;CC:membrane;CC:extracellular region;CC:plasmodesma;	K20628	exlX	------
AT3G13610	F6'H1	Feruloyl CoA ortho-hydroxylase 1 [Source:UniProtKB/Swiss-Prot;Acc:Q9LHN8]	0.192	-2.38189	1.414e-05	0.000597423	yes	down	2.27	3.04	3.23	0.08	0.5	1.05	2.84667	0.543333	1.02	8.13	0.08	0.58	0.29	0.53	3.07667	0.466667	GO:0009805;GO:1990641;GO:0010421;GO:0009699;GO:0055114;GO:0051213;GO:0046872;GO:001649	BP:coumarin biosynthetic process;BP:response to iron ion starvation;BP:hydrogen peroxide-mediated programmed cell death;BP:phenylpropanoid biosynthetic process;BP:oxidation-reduction process;MF:dioxygenase activity;MF:metal ion binding;MF:oxidoreductase activity;	K06892	E1.14.11.61	map00940
AT5G22500	FAR1	Fatty acyl-CoA reductase 1 [Source:UniProtKB/Swiss-Prot;Acc:Q39152]	2.169	1.11684	5.08727e-06	0.000251737	yes	up	2.92	3.04	2.15	4.26	6.64	6.62	2.70333	5.84	2.75	3.33	3.77	5.85	3.47	6.11	3.28333	5.14333	GO:0006629;GO:0009611;GO:0009651;GO:0035336;GO:0010345;GO:0043231;GO:0005886;GO:0009507;GO:0080019;GO:0050062;GO:0102965;GO:001649	BP:lipid metabolic process;BP:response to wounding;BP:response to salt stress;BP:long-chain fatty-acyl-CoA metabolic process;BP:suberin biosynthetic process;CC:intracellular membrane-bounded organelle;CC:plasma membrane;CC:chloroplast;MF:fatty-acyl-CoA reductas;MF:long-chain-fatty-acyl-CoA reductase activity;MF:alcohol-forming fatty acyl-CoA reductase activity;MF:oxidoreductase activity;	K13356	FAR	map04146;map00073	Peroxisome;Cutin, suberine and wax biosynthesis
AT1G52030	F-ATMBP	Myrosinase-binding protein 2 [Source:UniProtKB/Swiss-Prot;Acc:Q9SAV1]	2.167	1.11587	0.000702653	0.0349465	yes	up	1.21	1.14	0.86	2.49	1.76	3.14	1.07	2.46333	1.04	2.05	1.83	4.15	2.83	3.9	1.64	3.62667	GO:0009611;GO:0006952;GO:0007155;GO:0009908;GO:0010169;GO:0030246;GO:001018	BP:response to wounding;BP:defense response;BP:cell adhesion;BP:flower development;CC:thioglucosidase complex;MF:carbohydrate binding;MF:thioglucosidase binding;	------	------	------	------
AT5G02200	FHL	Protein FAR-RED-ELONGATED HYPOCOTYL 1-LIKE [Source:UniProtKB/Swiss-Prot;Acc:A8MR65]	2.55	1.35073	5.70299e-06	0.00114948	yes	up	1.76	1.67	1.8	4.24	4.24	5.1	1.74333	4.52667	2.4	2.08	1.84	2.15	4.1	1.32	2.10667	2.52333	GO:0009639;GO:0009637;GO:0010218;GO:0009416;GO:0045893;GO:0031048;GO:0051457;GO:0005737;GO:0016607;GO:0005634;GO:0005515;GO:004280	BP:response to red or far red light;BP:response to blue light;BP:response to far red light;BP:response to light stimulus;BP:positive regulation of transcription, DNA-templated;BP:chromatin silencing by small RNA;BP:maintenance of protein location in nucleus;CC:cytoplasm;CC:nuclear specontrol;CC:nucleus;MF:protein binding;MF:protein homodimerization activity;	------	------	------	------
AT5G44130	FLA13	Fasciclin-like arabinogalactan protein 13 [Source:UniProtKB/Swiss-Prot;Acc:Q9FFH6]	2.136	1.09518	9.49385e-12	1.87916e-09	yes	up	90.38	95.83	70.3	161.28	159.52	225.39	85.5033	182.063	109.08	129.38	149.58	79.9	64.2	122.21	129.347	88.77	GO:0009834;GO:0005794;GO:0009536;GO:0016020;GO:0046658;GO:0005886;GO:0009505;GO:0009506;GO:003122	BP:plant-type secondary cell wall biogenesis;CC:Golgi apparatus;CC:plastid;CC:membrane;CC:anchored component of plasma membrane;CC:plasma membrane;CC:plant-type cell wall;CC:plasmodesma;CC:anchored component of membrane;	------	------	------	------
AT1G03870	FLA9	At1g03870 [Source:UniProtKB/TrEMBL;Acc:B3LF88]	2.085	1.05999	2.92786e-10	4.13304e-08	yes	up	91.64	108.76	68.36	158.5	179.58	220.89	89.5867	186.323	130.08	151.23	151.58	126.66	96.44	170.91	144.297	131.337	GO:0009834;GO:0099503;GO:0016020;GO:0046658;GO:0005576;GO:0005886;GO:003122	BP:plant-type secondary cell wall biogenesis;CC:secretory vesicle;CC:membrane;CC:anchored component of plasma membrane;CC:extracellular region;CC:plasma membrane;CC:anchored component of membrane;	------	------	------	------
AT5G08640	FLS1	Flavonol synthase/flavanone 3-hydroxylase [Source:UniProtKB/Swiss-Prot;Acc:Q96330]	0.441	-1.18003	0.00035366	0.00860194	yes	down	6.46	9.55	14.26	3.59	6.89	2.89	10.09	4.45667	3.8	6.16	3.91	3.01	9	3.58	4.62333	5.19667	GO:0009733;GO:0080167;GO:0009813;GO:0051555;GO:0009416;GO:0055114;GO:0005737;GO:0005634;GO:0046872;GO:0045431;GO:0051213;GO:0031418;GO:0005515;GO:0045486;GO:001649	BP:response to auxin;BP:response to karrikin;BP:flavonoid biosynthetic process;BP:flavonol biosynthetic process;BP:response to light stimulus;BP:oxidation-reduction process;CC:cytoplasm;CC:nucleus;MF:metal ion binding;MF:flavonol synthase activity;MF:dioxygenase activity;MF:L-ascorbic acid binding;MF:protein binding;MF:naringenin 3-dioxygenase activity;MF:oxidoreductase activity;	K05278	FLS	map00941
AT4G17670	FLZ2	FCS-Like Zinc finger 2 [Source:UniProtKB/Swiss-Prot;Acc:Q8VZM9]	0.486	-1.03977	0.00287643	0.0429695	yes	down	4.86	7.83	11.93	2.51	4.85	4.6	8.20667	3.98667	5.1	21.81	4.68	6.95	7.93	5.19	10.53	6.69	GO:0009744;GO:0009749;GO:1905582;GO:0042594;GO:0019900;GO:004687	BP:response to sucrose;BP:response to glucose;BP:response to mannose;BP:response to starvation;MF:kinase binding;MF:metal ion binding;	------	------	------
AT1G19250	FMO1	Probable flavin-containing monooxygenase 1 [Source:UniProtKB/Swiss-Prot;Acc:Q9LMA1]	0.263	-1.92867	0.00230475	0.036243	yes	down	0.98	3.45	1.26	0.09	0.56	0.84	1.89667	0.496667	0.07	0.31	0.03	0.26	0.49	0.42	0.136667	0.39	GO:0051707;GO:0050832;GO:0002758;GO:0009627;GO:0009626;GO:0006952;GO:0062034;GO:0009870;GO:0042742;GO:0071456;GO:0019511;GO:0055114;GO:0004497;GO:0050660;GO:0062047;GO:0004499;GO:0050661;GO:0031543;GO:001649	BP:response to other organism;BP:defense response to fungus;BP:innate immune response-activating signal transduction;BP:systemic acquired resistance;BP:plant-type hypersensitive response;BP:defense response;BP:L-pipecolic acid biosynthetic process;BP:defense response signaling pathway, resistance gene-dependent;BP:defense response to bacterium;BP:cellular response to hypoxia;BP:peptidyl-proline h…	K00485	FMO	------
AT5G01100	FRB1	FRB1 [Source:UniProtKB/TrEMBL;Acc:A0A178U817]	0.491	-1.02524	1.45079e-17	9.43535e-15	yes	down	16.02	16.31	17.81	7.58	8.9	8.1	16.7133	8.19333	18.54	15.69	12.74	22.79	19.85	24.23	15.6567	22.29	GO:0005975;GO:0071555;GO:0007155;GO:0080157;GO:0006004;GO:0005737;GO:0005794;GO:0016021;GO:0016020;GO:0000139;GO:0016740;GO:001675	BP:carbohydrate metabolic process;BP:cell wall organization;BP:cell adhesion;BP:regulation of plant-type cell wall organization or biogenesis;BP:fucose metabolic process;CC:cytoplasm;CC:Golgi apparatus;CC:integral component of membrane;CC:membrane;CC:Golgi membrane;MF:transferase activity;MF:transferase activity, transferring glycosyl groups;	------	------	------
AT1G02400	GA2OX6	Gibberellin 2-beta-dioxygenase 6 [Source:UniProtKB/Swiss-Prot;Acc:Q9FZ21]	0.473	-1.07861	1.28789e-05	0.000546679	yes	down	10.41	6.28	7.05	3.18	5.25	3.56	7.91333	3.99667	6.86	6.6	4.55	13.92	7.94	9.73	6.00333	10.53	GO:0009639;GO:0009686;GO:0009416;GO:0055114;GO:0045487;GO:0052634;GO:0051213;GO:0046872;GO:0016491;GO:004554	BP:response to red or far red light;BP:gibberellin biosynthetic process;BP:response to light stimulus;BP:oxidation-reduction process;BP:gibberellin catabolic process;MF:C-19 gibberellin 2-beta-dioxygenase activity;MF:dioxygenase activity;MF:metal ion binding;MF:oxidoreductase activity;MF:gibberellin 2-beta-dioxygenase activity;	K04125	E1.14.11.13	map00904
AT2G33570	GALS1	Galactan beta-1,4-galactosyltransferase GALS1 [Source:UniProtKB/Swiss-Prot;Acc:O22807]	2.081	1.0576	4.34218e-15	1.58142e-12	yes	up	6.06	6.57	6.35	12.52	12.65	14.18	6.32667	13.1167	9.04	10.7	11.95	6.68	8.01	12.23	10.5633	8.97333	GO:0042546;GO:0045489;GO:0071555;GO:0005794;GO:0016021;GO:0016020;GO:0000139;GO:0016740;GO:0016757;GO:000383	BP:cell wall biogenesis;BP:pectin biosynthetic process;BP:cell wall organization;CC:Golgi apparatus;CC:integral component of membrane;CC:membrane;CC:Golgi membrane;MF:transferase activity;MF:transferase activity, transferring glycosyl groups;MF:beta-N-acetylglucosaminylglycopeptide beta-1,4-galactosyltransferase activity;	K23869	GALS	------	------
AT3G02040	GDPD1	Glycerophosphodiester phosphodiesterase GDPD1, chloroplastic [Source:UniProtKB/Swiss-Prot;Acc:Q9SGA2]	2.696	1.43097	7.87471e-06	0.000369584	yes	up	3.48	3.03	2.69	5.42	13.35	6.16	3.06667	8.31	9.23	12.58	7.72	5.41	6.16	10.23	9.84333	7.26667	GO:0006629;GO:0006071;GO:0071456;GO:0046475;GO:0030643;GO:0009536;GO:0005623;GO:0009507;GO:0016787;GO:0008889;GO:0000287;GO:000808	BP:lipid metabolic process;BP:glycerol metabolic process;BP:cellular response to hypoxia;BP:glycerophospholipid catabolic process;BP:cellular phosphate ion homeostasis;CC:plastid;CC:cell;CC:chloroplast;MF:hydrolase activity;MF:glycerophosphodiester phosphodiesterase activity;MF:magnesium ion binding;MF:phosphoric diester hydrolase activity;	K18696	GDE1	map00564	Glycerophospholipid metabolism
AT2G24762	GDU4	Protein GLUTAMINE DUMPER 4 [Source:UniProtKB/Swiss-Prot;Acc:Q8S8A0]	0.451	-1.14728	4.37584e-06	0.000970376	yes	down	20	16.86	11.43	7.38	9.64	6.45	16.0967	7.82333	5.83	10.63	10.06	12.51	8.99	15.35	8.84	12.2833	GO:0006865;GO:0010585;GO:0080143;GO:0006521;GO:0016021;GO:0016020;GO:0005886;GO:000563	BP:amino acid transport;BP:glutamine secretion;BP:regulation of amino acid export;BP:regulation of cellular amino acid metabolic process;CC:integral component of membrane;CC:membrane;CC:plasma membrane;CC:nucleus;	------	------	------
AT5G26220	GGCT2;1	Gamma-glutamylcyclotransferase 2-1 [Source:UniProtKB/Swiss-Prot;Acc:Q8GY54]	4.192	2.06779	3.60441e-12	7.54439e-10	yes	up	2.11	3.18	1.76	7.11	10.5	11.95	2.35	9.85333	6.19	6.28	9.25	2.58	4.32	4.84	7.24	3.91333	GO:0010288;GO:0046686;GO:0006751;GO:0005737;GO:0016829;GO:000383	BP:response to lead ion;BP:response to cadmium ion;BP:glutathione catabolic process;CC:cytoplasm;MF:lyase activity;MF:gamma-glutamylcyclotransferase activity;	K22596	GGCT	map00480	Glutathione metabolism
AT5G11210	GLR2.5	Glutamate receptor 2.5 [Source:UniProtKB/Swiss-Prot;Acc:Q9LFN5]	0.238	-2.06909	0.000418466	0.0098836	yes	down	0.87	1.07	1.23	0.02	0.34	0.46	1.05667	0.273333	0.22	0.2	0	0.55	0	0.88	0.14	0.476667	GO:0071230;GO:0070588;GO:0006811;GO:0019722;GO:0006816;GO:0034220;GO:0007186;GO:0016020;GO:0005886;GO:0016021;GO:0004930;GO:0038023;GO:0005262;GO:0015276;GO:000806	BP:cellular response to amino acid stimulus;BP:calcium ion transmembrane transport;BP:ion transport;BP:calcium-mediated signaling;BP:calcium ion transport;BP:ion transmembrane transport;BP:G-protein coupled receptor signaling pathway;CC:membrane;CC:plasma membrane;CC:integral component of membrane;MF:G-protein coupled receptor activity;MF:signaling receptor activity;MF:calcium channel activity;MF…	K05387	GRIP	------
AT1G09350	GOLS3	Hexosyltransferase (Fragment) [Source:UniProtKB/TrEMBL;Acc:W8PVD7]	0.363	-1.462	5.82672e-05	0.00195404	yes	down	3.34	3.02	3.85	1.08	0.9	2	3.40333	1.32667	1.42	0.82	0.79	1.65	0.83	1.29	1.01	1.25667	GO:0005975;GO:0006012;GO:0009409;GO:0006979;GO:0005737;GO:0047216;GO:0016740;GO:0016757;GO:004687	BP:carbohydrate metabolic process;BP:galactose metabolic process;BP:response to cold;BP:response to oxidative stress;CC:cytoplasm;MF:inositol 3-alpha-galactosyltransferase activity;MF:transferase activity;MF:transferase activity, transferring glycosyl groups;MF:metal ion binding;	K18819	GOLS	map00052
AT1G61800	GPT2	glucose-6-phosphate/phosphate translocator 2 [Source:TAIR;Acc:AT1G61800]	0.342	-1.54884	0.000177783	0.00486831	yes	down	1.45	2.22	2.21	0.38	0.85	0.77	1.96	0.666667	0.42	1.28	0.41	1.33	0.59	0.59	0.703333	0.836667	GO:0015760;GO:0035436;GO:0010109;GO:0015979;GO:0008643;GO:0080167;GO:0015714;GO:0015713;GO:0009643;GO:0055085;GO:0009744;GO:0009624;GO:0009749;GO:0005774;GO:0016021;GO:0016020;GO:0031969;GO:0005794;GO:0015120;GO:0015297;GO:0005315;GO:0071917;GO:0022857;GO:001515	BP:glucose-6-phosphate transport;BP:triose phosphate transmembrane transport;BP:regulation of photosynthesis;BP:photosynthesis;BP:carbohydrate transport;BP:response to karrikin;BP:phosphoenolpyruvate transport;BP:phosphoglycerate transport;BP:photosynthetic acclimation;BP:transmembrane transport;BP:response to sucrose;BP:response to nematode;BP:response to glucose;CC:vacuolar membrane;CC:integral…	K15283	SLC35E1	------
AT1G28480	GRXC9	Glutaredoxin-C9 [Source:UniProtKB/Swiss-Prot;Acc:Q9SGP6]	0.399	-1.3248	9.93188e-07	5.94933e-05	yes	down	39.6	63.9	48.52	11.4	20.72	28.51	50.6733	20.21	34.95	50.55	24.43	37.75	31.54	39.29	36.6433	36.1933	GO:0009751;GO:0000122;GO:0009863;GO:0009867;GO:0045454;GO:0005737;GO:0005634;GO:0005623;GO:0005515;GO:0015035;GO:000905	BP:response to salicylic acid;BP:negative regulation of transcription from RNA polymerase II promoter;BP:salicylic acid mediated signaling pathway;BP:jasmonic acid mediated signaling pathway;BP:cell redox homeostasis;CC:cytoplasm;CC:nucleus;CC:cell;MF:protein binding;MF:protein disulfide oxidoreductase activity;MF:electron carrier activity;	------	------	------
AT4G17460	HAT1	Homeobox-leucine zipper protein HAT1 [Source:UniProtKB/Swiss-Prot;Acc:P46600]	2.464	1.30096	0.0016329	0.0279203	yes	up	25.73	18.05	11.36	30.22	50.39	55.62	18.38	45.41	25.46	37.14	46.51	22.09	15.27	40.83	36.37	26.0633	GO:0010582;GO:0048467;GO:0006355;GO:0003006;GO:0006357;GO:0080127;GO:0005634;GO:0043565;GO:0003700;GO:0044212;GO:0000976;GO:0043621;GO:0005515;GO:0003677;GO:000098	BP:floral meristem determinacy;BP:gynoecium development;BP:regulation of transcription, DNA-templated;BP:developmental process involved in reproduction;BP:regulation of transcription from RNA polymerase II promoter;BP:fruit septum development;CC:nucleus;MF:sequence-specific DNA binding;MF:transcription factor activity, sequence-specific DNA binding;MF:transcription regulatory region DNA binding;M…	K09338	HD-ZIP	------	------
AT2G29500	HSP17.6B	17.6 kDa class I heat shocontrol protein 2 [Source:UniProtKB/Swiss-Prot;Acc:Q9ZW31]	0.498	-1.00475	3.48284e-06	0.000183302	yes	down	9.04	11.57	12.73	5.87	5.25	5.48	11.1133	5.53333	6.63	8.86	6.49	6.6	4.56	4.61	7.32667	5.25667	GO:0051259;GO:0006457;GO:0042542;GO:0000302;GO:0009651;GO:0009408;GO:0006979;GO:0005737;GO:0051082;GO:004362	BP:protein oligomerization;BP:protein folding;BP:response to hydrogen peroxide;BP:response to reactive oxygen species;BP:response to salt stress;BP:response to heat;BP:response to oxidative stress;CC:cytoplasm;MF:unfolded protein binding;MF:protein self-association;	K13993	HSP20	map04141
AT1G33950	IAN7	Immune-associated nucleotide-binding protein 7 [Source:UniProtKB/Swiss-Prot;Acc:Q9C8V2]	0.232	-2.11062	0.00293376	0.0436112	yes	down	0.85	3.43	2.45	0.06	0.79	0.73	2.24333	0.526667	0.53	1.86	0	0.06	0.37	0.44	0.796667	0.29	GO:0005525;GO:000016	MF:GTP binding;MF:nucleotide binding;	------	------	------
AT3G55970	JRG21	JRG21 [Source:UniProtKB/TrEMBL;Acc:A0A178V764]	2.161	1.11191	0.00073896	0.0154317	yes	up	2.7	1.99	2.26	4.52	3.23	7.25	2.31667	5	1.69	2.11	1.36	5.82	1.37	1.85	1.72	3.01333	GO:0009813;GO:2000022;GO:0055114;GO:0051213;GO:0120091;GO:0046872;GO:001649	BP:flavonoid biosynthetic process;BP:regulation of jasmonic acid mediated signaling pathway;BP:oxidation-reduction process;MF:dioxygenase activity;MF:jasmonic acid hydrolase;MF:metal ion binding;MF:oxidoreductase activity;	------	------	------	------
AT5G06760	LEA46	LEA4-5 [Source:UniProtKB/TrEMBL;Acc:A0A178UIZ0]	4.584	2.19673	0.000121033	0.0106799	yes	up	0.84	1.08	0.6	2.06	7.41	3.07	0.84	4.18	1.36	1.66	0.9	0.94	1.28	0.85	1.30667	1.02333	GO:0048316;GO:0009793;GO:0006970;GO:0009414;GO:0009409;GO:000582	BP:seed development;BP:embryo development ending in seed dormancy;BP:response to osmotic stress;BP:response to water deprivation;BP:response to cold;CC:cytosol;	------	------	------	------
AT1G29920	LHCB1.1	Chlorophyll a-b binding protein 3, chloroplastic [Source:UniProtKB/Swiss-Prot;Acc:Q8VZ87]	0.441	-1.18234	0.000629065	0.0330102	yes	down	1135.4	729.92	1148.69	451.5	347.84	627.75	1004.67	475.697	1639.32	1398.57	1627.55	945.79	1218.11	1214.33	1555.15	1126.08	GO:0009416;GO:0010218;GO:0015979;GO:0009750;GO:0009637;GO:0018298;GO:0009768;GO:0010114;GO:0009765;GO:0048046;GO:0009535;GO:0009534;GO:0009536;GO:0016021;GO:0016020;GO:0005739;GO:0009579;GO:0009941;GO:0010287;GO:0009507;GO:0009522;GO:0009523;GO:0005634;GO:0046872;GO:0016168;GO:0019904;GO:0005515;GO:000372	BP:response to light stimulus;BP:response to far red light;BP:photosynthesis;BP:response to fructose;BP:response to blue light;BP:protein-chromophore linkage;BP:photosynthesis, light harvesting in photosystem I;BP:response to red light;BP:photosynthesis, light harvesting;CC:apoplast;CC:chloroplast thylakoid membrane;CC:chloroplast thylakoid;CC:plastid;CC:integral component of membrane;CC:membrane…	K08912	LHCB1	map00196
AT3G27690	LHCB2.4	Chlorophyll a-b binding protein, chloroplastic [Source:UniProtKB/TrEMBL;Acc:A0A1I9LMB4]	0.491	-1.02527	3.55786e-07	0.000151391	yes	down	347.31	256.09	429.15	178.01	151.1	216.55	344.183	181.887	400.83	336.25	350.31	227.89	254.39	297.07	362.463	259.783	GO:0030104;GO:0009416;GO:0015979;GO:0009637;GO:0010218;GO:1903428;GO:0071215;GO:0018298;GO:0009768;GO:0009769;GO:0090333;GO:0009409;GO:0010114;GO:0009645;GO:0009644;GO:0009269;GO:0009765;GO:0009517;GO:0009535;GO:0009941;GO:0009536;GO:0016021;GO:0016020;GO:0009579;GO:0010287;GO:0009507;GO:0009522;GO:0009523;GO:0005829;GO:0046872;GO:001616	BP:water homeostasis;BP:response to light stimulus;BP:photosynthesis;BP:response to blue light;BP:response to far red light;BP:positive regulation of reactive oxygen species biosynthetic process;BP:cellular response to abscisic acid stimulus;BP:protein-chromophore linkage;BP:photosynthesis, light harvesting in photosystem I;BP:photosynthesis, light harvesting in photosystem II;BP:regulation of st…	K08913	LHCB2	map00196
AT1G17420	LOX3	Lipoxygenase 3, chloroplastic [Source:UniProtKB/Swiss-Prot;Acc:Q9LNR3]	0.248	-2.01242	3.68986e-53	3.35962e-49	yes	down	40.88	47.96	40.51	11.14	9	11.76	43.1167	10.6333	61.23	39.43	35.96	48.64	41.6	61.16	45.54	50.4667	GO:0006633;GO:0034440;GO:0006631;GO:0009555;GO:0009611;GO:0009901;GO:0080086;GO:0006629;GO:0009644;GO:0055114;GO:0031408;GO:0009753;GO:0009620;GO:0048653;GO:0009536;GO:0009507;GO:0016491;GO:0016702;GO:0046872;GO:0016165;GO:0051213;GO:000551	BP:fatty acid biosynthetic process;BP:lipid oxidation;BP:fatty acid metabolic process;BP:pollen development;BP:response to wounding;BP:anther dehiscence;BP:stamen filament development;BP:lipid metabolic process;BP:response to high light intensity;BP:oxidation-reduction process;BP:oxylipin biosynthetic process;BP:response to jasmonic acid;BP:response to fungus;BP:anther development;CC:plastid;CC:c…	K00454	LOX2S	map00591;map00592
AT1G72520	LOX4	Lipoxygenase 4, chloroplastic [Source:UniProtKB/Swiss-Prot;Acc:Q9FNX8]	0.448	-1.15701	4.35883e-17	2.20484e-14	yes	down	55.03	55.37	43.91	19.97	22.2	26.53	51.4367	22.9	61.77	41.11	38.73	68.09	46.93	84.91	47.2033	66.6433	GO:0006633;GO:0034440;GO:0006631;GO:0080086;GO:0006629;GO:0009555;GO:0031408;GO:0009617;GO:0009611;GO:0009901;GO:0010193;GO:0048653;GO:0055114;GO:0009536;GO:0009507;GO:0016702;GO:0016165;GO:0046872;GO:0005515;GO:0051213;GO:001649	BP:fatty acid biosynthetic process;BP:lipid oxidation;BP:fatty acid metabolic process;BP:stamen filament development;BP:lipid metabolic process;BP:pollen development;BP:oxylipin biosynthetic process;BP:response to bacterium;BP:response to wounding;BP:anther dehiscence;BP:response to ozone;BP:anther development;BP:oxidation-reduction process;CC:plastid;CC:chloroplast;MF:oxidoreductase activity, ac…	K00454	LOX2S	map00591;map00592
AT3G49570	LSU3	Protein RESPONSE TO LOW SULFUR 3 [Source:UniProtKB/Swiss-Prot;Acc:Q9Scontrol2]	2.544	1.34708	2.49748e-08	2.29692e-06	yes	up	14.21	18.86	11.49	25.92	43.51	44.3	14.8533	37.91	30.81	31.53	52.55	20.61	32.21	41.21	38.2967	31.3433	GO:0098869;GO:000557	BP:cellular oxidant detoxification;CC:cellular_component;	------	------	------	------
AT3G04290	LTL1	LTL1 [Source:UniProtKB/TrEMBL;Acc:A0A178VLC7]	0.418	-1.25761	4.6717e-05	0.0016235	yes	down	4.45	6.46	7.5	2.97	1.55	3.15	6.13667	2.55667	6.36	10.64	6.9	3.61	20.83	10.2	7.96667	11.5467	GO:0009751;GO:0006629;GO:0016042;GO:0010226;GO:0042538;GO:0005576;GO:0016787;GO:0016788;GO:000551	BP:response to salicylic acid;BP:lipid metabolic process;BP:lipid catabolic process;BP:response to lithium ion;BP:hyperosmotic salinity response;CC:extracellular region;MF:hydrolase activity;MF:hydrolase activity, acting on ester bonds;MF:protein binding;	------	------	------
AT2G38530	LTP2	Non-specific lipid-transfer protein [Source:UniProtKB/TrEMBL;Acc:A0A178W063]	2.131	1.09136	1.91547e-09	2.29478e-07	yes	up	41.5	39.24	32.97	65.89	109.73	67.45	37.9033	81.0233	18.4	36.11	23.1	54.97	25.55	44.69	25.87	41.7367	GO:0090627;GO:1901957;GO:0006869;GO:0006649;GO:0042335;GO:0009414;GO:0005794;GO:0016020;GO:0005802;GO:0005886;GO:0005768;GO:0009505;GO:0009507;GO:000828	BP:plant epidermal cell differentiation;BP:regulation of cutin biosynthetic process;BP:lipid transport;BP:phospholipid transfer to membrane;BP:cuticle development;BP:response to water deprivation;CC:Golgi apparatus;CC:membrane;CC:trans-Golgi network;CC:plasma membrane;CC:endosome;CC:plant-type cell wall;CC:chloroplast;MF:lipid binding;	------	------	------	------
AT3G01840	LYK2	Protein LYK2 [Source:UniProtKB/Swiss-Prot;Acc:Q9SGI7]	0.235	-2.08834	1.81242e-06	0.000104138	yes	down	1.95	2.6	2.51	0.41	0.27	1	2.35333	0.56	1.39	1.96	0.84	1.58	1.36	2.32	1.39667	1.75333	GO:0006468;GO:0016021;GO:0016020;GO:0005886;GO:0000166;GO:0016740;GO:0004672;GO:000552	BP:protein phosphorylation;CC:integral component of membrane;CC:membrane;CC:plasma membrane;MF:nucleotide binding;MF:transferase activity;MF:protein kinase activity;MF:ATP binding;	------	------	------
AT5G52900	MAKR6	Probable membrane-associated kinase regulator 6 [Source:UniProtKB/Swiss-Prot;Acc:Q84JK8]	2.009	1.00656	3.80955e-09	4.20436e-07	yes	up	8.51	7.85	9.65	14.7	20.66	16.86	8.67	17.4067	6.14	16.39	13.1	9.86	7.46	9.18	11.8767	8.83333	GO:0009738;GO:0016020;GO:000588	BP:abscisic acid-activated signaling pathway;CC:membrane;CC:plasma membrane;	------	------	------	------
AT2G30040	MAPKKK14	Mitogen-activated protein kinase kinase kinase 14 [Source:UniProtKB/TrEMBL;Acc:O64741]	0.475	-1.07412	1.06257e-12	2.44512e-10	yes	down	35.19	39.91	30.07	15.04	15.45	19.29	35.0567	16.5933	34.63	24.48	23.97	40.73	34.99	41.99	27.6933	39.2367	GO:0006468;GO:0031098;GO:0016310;GO:0032147;GO:0009658;GO:0045893;GO:0007346;GO:0023014;GO:0046777;GO:0005737;GO:0016021;GO:0016020;GO:0019901;GO:0016301;GO:0000166;GO:0004674;GO:0016740;GO:0004672;GO:000552	BP:protein phosphorylation;BP:stress-activated protein kinase signaling cascade;BP:phosphorylation;BP:activation of protein kinase activity;BP:chloroplast organization;BP:positive regulation of transcription, DNA-templated;BP:regulation of mitotic cell cycle;BP:signal transduction by protein phosphorylation;BP:protein autophosphorylation;CC:cytoplasm;CC:integral component of membrane;CC:membrane;…	------	------	------
AT4G36950	MAPKKK21	Mitogen-activated protein kinase kinase kinase 21 [Source:UniProtKB/TrEMBL;Acc:Q6K1M3]	0.308	-1.70011	0.000766391	0.0158411	yes	down	1.44	1.32	1.35	0.26	0.56	0.44	1.37	0.42	1.07	1.13	0.77	1.96	0.55	0.74	0.99	1.08333	GO:0006468;GO:0006629;GO:0016310;GO:0007346;GO:0023014;GO:0031098;GO:0032147;GO:0005737;GO:0008081;GO:0016301;GO:0000166;GO:0004674;GO:0016740;GO:0004672;GO:000552	BP:protein phosphorylation;BP:lipid metabolic process;BP:phosphorylation;BP:regulation of mitotic cell cycle;BP:signal transduction by protein phosphorylation;BP:stress-activated protein kinase signaling cascade;BP:activation of protein kinase activity;CC:cytoplasm;MF:phosphoric diester hydrolase activity;MF:kinase activity;MF:nucleotide binding;MF:protein serine/threonine kinase activity;MF:tran…	------	------	------
AT1G09080	MED37B	Probable mediator of RNA polymerase II transcription subunit 37b [Source:UniProtKB/Swiss-Prot;Acc:Q8H1B3]	0.349	-1.51999	2.03744e-06	0.000114512	yes	down	6.89	8.92	14.18	1.86	3.69	4.86	9.99667	3.47	3.17	17.38	2.9	4.84	3.61	3.42	7.81667	3.95667	GO:0009860;GO:0000304;GO:0034620;GO:0006986;GO:0051085;GO:0042026;GO:0030433;GO:0030968;GO:0005783;GO:0005788;GO:0016592;GO:0034663;GO:0005737;GO:0005634;GO:0016020;GO:0099503;GO:0016887;GO:0042623;GO:0051082;GO:0000166;GO:0031072;GO:0005524;GO:0044183;GO:005178	BP:pollen tube growth;BP:response to singlet oxygen;BP:cellular response to unfolded protein;BP:response to unfolded protein;BP:chaperone mediated protein folding requiring cofactor;BP:protein refolding;BP:ER-associated ubiquitin-dependent protein catabolic process;BP:endoplasmic reticulum unfolded protein response;CC:endoplasmic reticulum;CC:endoplasmic reticulum lumen;CC:mediator complex;CC:end…	K09490	HSPA5, BIP	map03060;map04141
AT5G50930	MHF1	Protein MHF1 homolog [Source:UniProtKB/Swiss-Prot;Acc:Q9FI55]	0.393	-1.34682	0.0031054	0.0457519	yes	down	2.07	3.05	3.12	1.09	0.9	1.21	2.74667	1.06667	0.74	2.72	2.44	0.7	1.43	1.43	1.96667	1.18667	GO:0006310;GO:0006312;GO:0006281;GO:0000712;GO:0007129;GO:0036297;GO:0006974;GO:0007131;GO:0031297;GO:0071821;GO:0005634;GO:0043240;GO:0046982;GO:0003677;GO:000368	BP:DNA recombination;BP:mitotic recombination;BP:DNA repair;BP:resolution of meiotic recombination intermediates;BP:synapsis;BP:interstrand cross-link repair;BP:cellular response to DNA damage stimulus;BP:reciprocal meiotic recombination;BP:replication fork processing;CC:FANCM-MHF complex;CC:nucleus;CC:Fanconi anaemia nuclear complex;MF:protein heterodimerization activity;MF:DNA binding;MF:chroma…	K11511	APITD1, CENPS, MHF1	------
AT4G15248	MIP1A	B-box domain protein 30 [Source:UniProtKB/Swiss-Prot;Acc:Q1G3I2]	0.393	-1.34628	0.00095466	0.0188142	yes	down	5.81	7.48	8.47	4.09	2.95	1.56	7.25333	2.86667	4.1	0.76	4.79	2.62	3.27	1.24	3.21667	2.37667	GO:0007623;GO:0009909;GO:0005634;GO:0030674;GO:0008270;GO:0005515;GO:004687	BP:circadian rhythm;BP:regulation of flower development;CC:nucleus;MF:protein binding, bridging;MF:zinc ion binding;MF:protein binding;MF:metal ion binding;	------	------	------
AT1G53480	MRD1	Mto 1 responding down 1 [Source:UniProtKB/TrEMBL;Acc:Q9LPG4]	0.093	-3.42464	5.81322e-05	0.00616068	yes	down	4.36	1.6	0.82	0.26	0	0.49	2.26	0.25	0.34	0	1.14	0	0	0	0.493333	0	GO:000815	BP:biological_process;	------	------	------
AT3G23250	MYB15	Transcription factor MYB15 [Source:UniProtKB/Swiss-Prot;Acc:Q9LTC4]	2.072	1.05092	2.98853e-07	0.000138648	yes	up	12.23	18.07	13.34	38.47	23.02	34.44	14.5467	31.9767	21.13	26.97	26.36	11.38	6.27	3.89	24.82	11.11	GO:0009414;GO:0030154;GO:0006355;GO:0009409;GO:0009651;GO:0010200;GO:0005634;GO:0043565;GO:0044212;GO:0003700;GO:0005515;GO:000367	BP:response to water deprivation;BP:cell differentiation;BP:regulation of transcription, DNA-templated;BP:response to cold;BP:response to salt stress;BP:response to chitin;CC:nucleus;MF:sequence-specific DNA binding;MF:transcription regulatory region DNA binding;MF:transcription factor activity, sequence-specific DNA binding;MF:protein binding;MF:DNA binding;	K09422	MYBP	------	------
AT3G23250	MYB15	Transcription factor MYB15 [Source:UniProtKB/Swiss-Prot;Acc:Q9LTC4]	0.45	-1.15318	1.4762e-06	8.6159e-05	yes	down	26.36	26.97	21.13	7.32	9.89	16.12	24.82	11.11	13.34	18.07	12.23	34.44	23.02	38.47	14.5467	31.9767	GO:0009414;GO:0030154;GO:0006355;GO:0009409;GO:0009651;GO:0010200;GO:0005634;GO:0043565;GO:0044212;GO:0003700;GO:0005515;GO:000367	BP:response to water deprivation;BP:cell differentiation;BP:regulation of transcription, DNA-templated;BP:response to cold;BP:response to salt stress;BP:response to chitin;CC:nucleus;MF:sequence-specific DNA binding;MF:transcription regulatory region DNA binding;MF:transcription factor activity, sequence-specific DNA binding;MF:protein binding;MF:DNA binding;	K09422	MYBP	------
AT5G60890	MYB34	Transcription factor MYB34 [Source:UniProtKB/Swiss-Prot;Acc:O64399]	0.477	-1.0677	5.91483e-06	0.000291106	yes	down	8.11	6.88	10.82	5.18	4.08	3.35	8.60333	4.20333	8.78	6.51	6.99	6.52	10.83	4.91	7.42667	7.42	GO:0030154;GO:0000162;GO:0009759;GO:0010438;GO:0045893;GO:0002213;GO:0005634;GO:0043565;GO:0044212;GO:0003700;GO:0000976;GO:0005515;GO:000367	BP:cell differentiation;BP:tryptophan biosynthetic process;BP:indole glucosinolate biosynthetic process;BP:cellular response to sulfur starvation;BP:positive regulation of transcription, DNA-templated;BP:defense response to insect;CC:nucleus;MF:sequence-specific DNA binding;MF:transcription regulatory region DNA binding;MF:transcription factor activity, sequence-specific DNA binding;MF:transcript…	K09422	MYBP	------
AT4G01540	NAC68	NAC domain-containing protein 68 [Source:UniProtKB/Swiss-Prot;Acc:A8MQY1]	2.145	1.10101	6.02316e-06	0.00120137	yes	up	3.56	4.07	4.28	9.96	6.64	10.45	3.97	9.01667	5.08	6.54	8.06	5.15	6.14	5.36	6.56	5.55	GO:0009736;GO:0009965;GO:0006355;GO:0045893;GO:0051302;GO:0016020;GO:0005634;GO:0031965;GO:0005789;GO:0016021;GO:0003700;GO:000367	BP:cytokinin-activated signaling pathway;BP:leaf morphogenesis;BP:regulation of transcription, DNA-templated;BP:positive regulation of transcription, DNA-templated;BP:regulation of cell division;CC:membrane;CC:nucleus;CC:nuclear membrane;CC:endoplasmic reticulum membrane;CC:integral component of membrane;MF:transcription factor activity, sequence-specific DNA binding;MF:DNA binding;	------	------	------	------
AT1G65690	NHL6	NDR1/HIN1-like protein 6 [Source:UniProtKB/Swiss-Prot;Acc:Q8LD98]	0.362	-1.46499	1.25992e-10	1.99505e-08	yes	down	9.57	10.57	12.16	2.87	4.7	4.11	10.7667	3.89333	1.86	5.32	2.24	7.6	3.73	7.96	3.14	6.43	GO:0009737;GO:0009738;GO:0006970;GO:0010116;GO:1902074;GO:0005737;GO:0016020;GO:0005829;GO:0005886;GO:001602	BP:response to abscisic acid;BP:abscisic acid-activated signaling pathway;BP:response to osmotic stress;BP:positive regulation of abscisic acid biosynthetic process;BP:response to salt;CC:cytoplasm;CC:membrane;CC:cytosol;CC:plasma membrane;CC:integral component of membrane;	------	------	------
AT3G06370	NHX4	NHX4 [Source:UniProtKB/TrEMBL;Acc:A0A384KPV5]	2.019	1.01342	0.00179614	0.0301453	yes	up	1.57	0.95	0.68	2.55	1.33	2.22	1.06667	2.03333	3.74	2.06	2.44	3.74	2.06	2.44	2.74667	2.74667	GO:0098719;GO:0071805;GO:1902600;GO:0006812;GO:0006814;GO:0035725;GO:0055075;GO:0006885;GO:0051453;GO:0009651;GO:0055085;GO:0016021;GO:0016020;GO:0005623;GO:0005886;GO:0005774;GO:0015299;GO:0015386;GO:001538	BP:sodium ion import across plasma membrane;BP:potassium ion transmembrane transport;BP:hydrogen ion transmembrane transport;BP:cation transport;BP:sodium ion transport;BP:sodium ion transmembrane transport;BP:potassium ion homeostasis;BP:regulation of pH;BP:regulation of intracellular pH;BP:response to salt stress;BP:transmembrane transport;CC:integral component of membrane;CC:membrane;CC:cell;C…	------	------	------	------
AT3G25882	NIMIN-2	NIMIN-2 [Source:UniProtKB/TrEMBL;Acc:A0A178VAB1]	0.469	-1.09355	3.41233e-08	3.06101e-06	yes	down	26.04	30.47	36.37	12.28	16.61	14.87	30.96	14.5867	16.21	92.69	12.72	13.65	30.51	13.93	40.54	19.3633	GO:0010112;GO:0005634;GO:000551	BP:regulation of systemic acquired resistance;CC:nucleus;MF:protein binding;	------	------	------
AT1G16370	OCT6	Organic cation/carnitine transporter 6 [Source:UniProtKB/Swiss-Prot;Acc:Q9SA36]	0.305	-1.71133	6.89178e-05	0.00225718	yes	down	1.93	1.68	1.85	0.81	0.27	0.59	1.82	0.556667	2.35	1.69	0.77	0.97	2.35	1.72	1.60333	1.68	GO:0055085;GO:0006811;GO:0071472;GO:0042631;GO:0005773;GO:0016020;GO:0009705;GO:0005774;GO:0016021;GO:0000166;GO:0022857;GO:000552	BP:transmembrane transport;BP:ion transport;BP:cellular response to salt stress;BP:cellular response to water deprivation;CC:vacuole;CC:membrane;CC:plant-type vacuole membrane;CC:vacuolar membrane;CC:integral component of membrane;MF:nucleotide binding;MF:transmembrane transporter activity;MF:ATP binding;	------	------	------
AT2G36050	OFP15	OFP15 [Source:UniProtKB/TrEMBL;Acc:A0A178VSX7]	2.344	1.22899	1.76702e-07	1.26186e-05	yes	up	8.53	7.2	5.58	12.32	15.63	21.88	7.10333	16.61	12.53	18.34	16.38	11.34	6.49	13.07	15.75	10.3	GO:0045892;GO:000563	BP:negative regulation of transcription, DNA-templated;CC:nucleus;	------	------	------	------
AT2G32100	OFP16	Transcription repressor OFP16 [Source:UniProtKB/Swiss-Prot;Acc:Q9SKY9]	3.129	1.64577	3.43001e-10	4.76798e-08	yes	up	2.72	1.78	2.29	7.12	6.14	7.96	2.26333	7.07333	4.77	6.89	6.06	0.88	1.05	1.84	5.90667	1.25667	GO:0045892;GO:000563	BP:negative regulation of transcription, DNA-templated;CC:nucleus;	------	------	------	------
AT2G32100	OFP16	Transcription repressor OFP16 [Source:UniProtKB/Swiss-Prot;Acc:Q9SKY9]	0.2	-2.32348	1.8902e-11	4.5242e-08	yes	down	6.06	6.89	4.77	1.84	1.05	0.88	5.90667	1.25667	2.29	1.78	2.72	7.96	6.14	7.12	2.26333	7.07333	GO:0045892;GO:000563	BP:negative regulation of transcription, DNA-templated;CC:nucleus;	------	------	------
AT1G26840	ORC6	Origin of replication complex subunit 6 [Source:UniProtKB/Swiss-Prot;Acc:Q9ZVH3]	0.48	-1.05939	0.000781442	0.0160973	yes	down	3.67	4.66	4.62	2.53	1.46	2.21	4.31667	2.06667	2.13	3.3	3.71	2.51	4.71	2.54	3.04667	3.25333	GO:0009555;GO:0006270;GO:0006260;GO:0000808;GO:0005634;GO:0005664;GO:0005515;GO:000367	BP:pollen development;BP:DNA replication initiation;BP:DNA replication;CC:origin recognition complex;CC:nucleus;CC:nuclear origin of replication recognition complex;MF:protein binding;MF:DNA binding;	K02608	ORC6	------
AT3G25250	OXI1	Serine/threonine-protein kinase OXI1 [Source:UniProtKB/Swiss-Prot;Acc:Q9LSF1]	0.273	-1.87425	5.00358e-08	4.31825e-06	yes	down	4.69	5.91	3.17	0.99	0.95	1.81	4.59	1.25	3.89	3.61	3.02	3.86	2.38	3.48	3.50667	3.24	GO:0006468;GO:0071456;GO:0016310;GO:0009611;GO:0006952;GO:0006979;GO:0005737;GO:0005634;GO:0005886;GO:0019901;GO:0016301;GO:0000166;GO:0004674;GO:0016740;GO:0106311;GO:0005515;GO:0004672;GO:0005524;GO:010631	BP:protein phosphorylation;BP:cellular response to hypoxia;BP:phosphorylation;BP:response to wounding;BP:defense response;BP:response to oxidative stress;CC:cytoplasm;CC:nucleus;CC:plasma membrane;MF:protein kinase binding;MF:kinase activity;MF:nucleotide binding;MF:protein serine/threonine kinase activity;MF:transferase activity;MF:old GO;MF:protein binding;MF:protein kinase activity;MF:ATP bind…	K20714	OXI1	map04016
AT5G63140	PAP29	Probable inactive purple acid phosphatase 29 [Source:UniProtKB/Swiss-Prot;Acc:Q9FMK9]	0.482	-1.05302	3.69622e-05	0.0013302	yes	down	4.52	8.01	7.7	3.13	3.5	3.08	6.74333	3.23667	6.59	5.66	4.98	5.51	6.09	5.04	5.74333	5.54667	GO:0018106;GO:0006520;GO:0016311;GO:0007165;GO:0019835;GO:0071555;GO:0000160;GO:0018298;GO:0050896;GO:0019346;GO:0016021;GO:0016020;GO:0005886;GO:0005576;GO:0016887;GO:0016765;GO:0004673;GO:0046872;GO:0005524;GO:0016787;GO:0009881;GO:0016788;GO:0003824;GO:0000155;GO:0003993;GO:003017	BP:peptidyl-histidine phosphorylation;BP:cellular amino acid metabolic process;BP:dephosphorylation;BP:signal transduction;BP:cytolysis;BP:cell wall organization;BP:phosphorelay signal transduction system;BP:protein-chromophore linkage;BP:response to stimulus;BP:transsulfuration;CC:integral component of membrane;CC:membrane;CC:plasma membrane;CC:extracellular region;MF:ATPase activity;MF:transfer…	------	------	------
AT2G42870	PAR1	Transcription factor PAR1 [Source:UniProtKB/Swiss-Prot;Acc:Q9SJH0]	2.53	1.33894	5.54276e-05	0.00187958	yes	up	4.61	1.92	2.42	5.82	8.01	8.85	2.98333	7.56	5.92	6.71	6.75	6.16	6	6.84	6.46	6.33333	GO:0032502;GO:0009742;GO:0045892;GO:0040008;GO:0009641;GO:0005634;GO:0003712;GO:004280	BP:developmental process;BP:brassinosteroid mediated signaling pathway;BP:negative regulation of transcription, DNA-templated;BP:regulation of growth;BP:shade avoidance;CC:nucleus;MF:transcription cofactor activity;MF:protein homodimerization activity;	------	------	------	------
AT1G22530	PATL2	Patellin-2 [Source:UniProtKB/Swiss-Prot;Acc:Q56ZI2]	2.103	1.0726	2.20211e-11	4.01004e-09	yes	up	49.76	45.04	33.07	75.34	88.87	104.13	42.6233	89.4467	66.4	66.29	69.48	61.95	44.14	94.26	67.39	66.7833	GO:0071365;GO:1901703;GO:0051301;GO:0007049;GO:0005737;GO:0005794;GO:0005634;GO:0016020;GO:0005886;GO:0008289;GO:000202	BP:cellular response to auxin stimulus;BP:protein localization involved in auxin polar transport;BP:cell division;BP:cell cycle;CC:cytoplasm;CC:Golgi apparatus;CC:nucleus;CC:membrane;CC:plasma membrane;MF:lipid binding;MF:protease binding;	------	------	------	------
AT4G17660	PBL20	Probable serine/threonine-protein kinase PBL20 [Source:UniProtKB/Swiss-Prot;Acc:F4JPX3]	0.095	-3.39041	2.83446e-06	0.000152708	yes	down	0.54	1.3	2.34	0.07	0.14	0.19	1.39333	0.133333	0.08	2.08	0.8	1.31	0.13	0.55	0.986667	0.663333	GO:0006468;GO:0016310;GO:0006952;GO:0016020;GO:0005829;GO:0005886;GO:0000166;GO:0004674;GO:0016740;GO:0106311;GO:0016301;GO:0004672;GO:0005524;GO:010631	BP:protein phosphorylation;BP:phosphorylation;BP:defense response;CC:membrane;CC:cytosol;CC:plasma membrane;MF:nucleotide binding;MF:protein serine/threonine kinase activity;MF:transferase activity;MF:old GO;MF:kinase activity;MF:protein kinase activity;MF:ATP binding;MF:old GO;	K00924	E2.7.1.-	------
AT1G31920	PCMP-H11	Pentatricopeptide repeat-containing protein At1g31920 [Source:UniProtKB/Swiss-Prot;Acc:Q9C6T2]	0.472	-1.08401	0.000190934	0.0144825	yes	down	2.36	2.64	2.97	1.31	1.34	1.36	2.65667	1.33667	2.69	1.01	1.52	1.25	1.32	1.84	1.74	1.47	GO:0009451;GO:0043231;GO:0008270;GO:0005515;GO:000372	BP:RNA modification;CC:intracellular membrane-bounded organelle;MF:zinc ion binding;MF:protein binding;MF:mRNA binding;	------	------	------
AT3G49710	PCMP-H79	Pentatricopeptide repeat-containing protein At3g49710 [Source:UniProtKB/Swiss-Prot;Acc:Q9M2Y7]	0.315	-1.66837	9.84066e-16	3.81273e-13	yes	down	5.93	6.76	6.61	1.67	1.95	2.45	6.43333	2.02333	7.76	4.82	4.75	4.38	6.61	7.31	5.77667	6.1	GO:0009451;GO:0043231;GO:0008270;GO:000551	BP:RNA modification;CC:intracellular membrane-bounded organelle;MF:zinc ion binding;MF:protein binding;	------	------	------
AT1G19610	PDF1.4	Defensin-like protein 19 [Source:UniProtKB/Swiss-Prot;Acc:P82787]	3.051	1.60924	0.00223824	0.035504	yes	up	0.91	2.24	1.12	5.55	3.99	3.58	1.42333	4.37333	1.2	2.7	3.07	9.64	2.68	5.97	2.32333	6.09667	GO:0050832;GO:0031640;GO:0006952;GO:0016021;GO:0016020;GO:0005576;GO:000367	BP:defense response to fungus;BP:killing of cells of other organism;BP:defense response;CC:integral component of membrane;CC:membrane;CC:extracellular region;MF:molecular_function;	------	------	------	------
AT5G09530	PELPK1	PRP10 [Source:UniProtKB/TrEMBL;Acc:A0A178up14]	2.89	1.53115	6.7444e-05	0.00679693	yes	up	0.79	1.35	0.89	4.27	2.59	2.41	1.01	3.09	1.16	1.27	1.03	4.12	3.46	2.34	1.15333	3.30667	GO:0009791;GO:2000028;GO:0007275;GO:0010030;GO:0005618;GO:0009505;GO:000557	BP:post-embryonic development;BP:regulation of photoperiodism, flowering;BP:multicellular organism development;BP:positive regulation of seed germination;CC:cell wall;CC:plant-type cell wall;CC:extracellular region;	------	------	------	------
AT1G73080	PEPR1	Leucine-rich repeat receptor-like protein kinase PEPR1 [Source:UniProtKB/Swiss-Prot;Acc:Q9SSL9]	0.479	-1.06207	9.0387e-13	2.16572e-10	yes	down	10.12	13.93	12.91	5.6	5.53	6.48	12.32	5.87	15.81	11.2	8.69	11.61	10.61	15.77	11.9	12.6633	GO:0016310;GO:0006955;GO:0106311;GO:0106310;GO:0009753;GO:0009611;GO:0006468;GO:0045087;GO:0006952;GO:0006182;GO:0016021;GO:0016020;GO:0005886;GO:0009506;GO:0000166;GO:0004674;GO:0016740;GO:0004672;GO:0004383;GO:0005524;GO:0016301;GO:0001653;GO:000551	BP:phosphorylation;BP:immune response;BP:old GO;BP:old GO;BP:response to jasmonic acid;BP:response to wounding;BP:protein phosphorylation;BP:innate immune response;BP:defense response;BP:cGMP biosynthetic process;CC:integral component of membrane;CC:membrane;CC:plasma membrane;CC:plasmodesma;MF:nucleotide binding;MF:protein serine/threonine kinase activity;MF:transferase activity;MF:protein kinas…	------	------	------
AT1G13700	PGL1	Probable 6-phosphogluconolactonase 1 [Source:UniProtKB/Swiss-Prot;Acc:Q9LMX8]	2.502	1.32303	3.8835e-05	0.00138393	yes	up	9.93	7.97	5.22	11.39	19.39	29.31	7.70667	20.03	13.54	15.45	14.56	12.48	8.92	21.41	14.5167	14.27	GO:0005975;GO:0006098;GO:0009051;GO:0005737;GO:0005829;GO:0016787;GO:0017057;GO:001685	BP:carbohydrate metabolic process;BP:pentose-phosphate shunt;BP:pentose-phosphate shunt, oxidative branch;CC:cytoplasm;CC:cytosol;MF:hydrolase activity;MF:6-phosphogluconolactonase activity;MF:isomerase activity;	K01057	PGLS, pgl, devB	map00030	Pentose phosphate pathway
AT3G62090	PIF6	PIL2 [Source:UniProtKB/TrEMBL;Acc:A0A178VFI3]	3.236	1.69412	8.03849e-06	0.00152397	yes	up	0.46	1.08	0.98	2.7	2.4	3.42	0.84	2.84	1.21	2.07	1.47	1.26	1.88	1.43	1.58333	1.52333	GO:0006355;GO:0010017;GO:0005634;GO:0003700;GO:0003677;GO:0005515;GO:004698	BP:regulation of transcription, DNA-templated;BP:red or far-red light signaling pathway;CC:nucleus;MF:transcription factor activity, sequence-specific DNA binding;MF:DNA binding;MF:protein binding;MF:protein dimerization activity;	------	------	------	------
AT2G02950	PKS1	Protein PHYTOCHROME KINASE SUBSTRATE 1 [Source:UniProtKB/Swiss-Prot;Acc:Q9SWI1]	2.106	1.07434	1.42972e-18	1.04141e-15	yes	up	16.87	12.89	13.81	30.41	31.22	29.85	14.5233	30.4933	18.06	20.66	20.42	15.33	15.86	17.4	19.7133	16.1967	GO:0009638;GO:0009585;GO:0016310;GO:0010017;GO:0010218;GO:0009958;GO:0010114;GO:0005737;GO:0016020;GO:0005886;GO:0016301;GO:000551	BP:phototropism;BP:red, far-red light phototransduction;BP:phosphorylation;BP:red or far-red light signaling pathway;BP:response to far red light;BP:positive gravitropism;BP:response to red light;CC:cytoplasm;CC:membrane;CC:plasma membrane;MF:kinase activity;MF:protein binding;	------	------	------	------
AT5G04190	PKS4	Protein PHYTOCHROME KINASE SUBSTRATE 4 [Source:UniProtKB/Swiss-Prot;Acc:Q9FYE2]	2.69	1.42749	1.9974e-05	0.000799401	yes	up	0.9	1	0.74	1.93	2.62	2.52	0.88	2.35667	0.76	1.6	1.17	1.53	0.78	1.34	1.17667	1.21667	GO:0009638;GO:0009585;GO:0010017;GO:000551	BP:phototropism;BP:red, far-red light phototransduction;BP:red or far-red light signaling pathway;MF:protein binding;	------	------	------	------
AT5G54190	PORA	NADPH-protochlorophyllide oxidoreductase [Source:UniProtKB/TrEMBL;Acc:A0A178UR02]	0.401	-1.3201	0.000210118	0.0154151	yes	down	3.35	2.53	4.9	1.42	1.41	1.8	3.59333	1.54333	5.06	4.03	2.65	1.47	2.28	3.11	3.91333	2.28667	GO:0009723;GO:0015995;GO:0009647;GO:0015979;GO:0055114;GO:0009640;GO:0009534;GO:0009536;GO:0009941;GO:0009507;GO:0016491;GO:0016630;GO:0003729;GO:000551	BP:response to ethylene;BP:chlorophyll biosynthetic process;BP:skotomorphogenesis;BP:photosynthesis;BP:oxidation-reduction process;BP:photomorphogenesis;CC:chloroplast thylakoid;CC:plastid;CC:chloroplast envelope;CC:chloroplast;MF:oxidoreductase activity;MF:protochlorophyllide reductase activity;MF:mRNA binding;MF:protein binding;	K00218	por	map00860
AT3G30775	POX1	Proline dehydrogenase 1, mitochondrial [Source:UniProtKB/Swiss-Prot;Acc:P92983]	2.081	1.05712	3.53796e-05	0.00129111	yes	up	2.51	2.75	3.81	4.32	7.01	7.5	3.02333	6.27667	8.12	12.61	6.54	11.48	7.47	16.34	9.09	11.7633	GO:0006562;GO:0006560;GO:0010133;GO:0042742;GO:0009414;GO:0071456;GO:0006979;GO:0005739;GO:0004657;GO:0071949;GO:001649	BP:proline catabolic process;BP:proline metabolic process;BP:proline catabolic process to glutamate;BP:defense response to bacterium;BP:response to water deprivation;BP:cellular response to hypoxia;BP:response to oxidative stress;CC:mitochondrion;MF:proline dehydrogenase activity;MF:FAD binding;MF:oxidoreductase activity;	K00318	PRODH, fadM, putB	map00330	Arginine and proline metabolism
AT1G10150	PP2A10	Protein PHLOEM PROTEIN 2-LIKE A10 [Source:UniProtKB/Swiss-Prot;Acc:Q9SY57]	2.043	1.03047	4.11485e-09	4.43559e-07	yes	up	16.11	15.26	10.36	26.02	26.44	32.43	13.91	28.2967	19.3	18.2	19.77	15.03	12.15	17.14	19.09	14.7733	GO:0016021;GO:0016020;GO:003024	CC:integral component of membrane;CC:membrane;MF:carbohydrate binding;	------	------	------	------
AT1G75040	PR5	Pathogenesis-related protein 5 [Source:UniProtKB/Swiss-Prot;Acc:P28493]	0.36	-1.47368	0.00228973	0.03605	yes	down	364.94	763.57	1124.12	183.43	299.07	327.32	750.877	269.94	119.64	577.67	174.77	603.81	185.69	285.07	290.693	358.19	GO:0031540;GO:0006032;GO:0009607;GO:0016998;GO:0009615;GO:0006952;GO:0009627;GO:0046686;GO:0010224;GO:0048046;GO:0099503;GO:0005618;GO:0016021;GO:0005739;GO:0005773;GO:0005576;GO:0004568;GO:0008061;GO:000372	BP:regulation of anthocyanin biosynthetic process;BP:chitin catabolic process;BP:response to biotic stimulus;BP:cell wall macromolecule catabolic process;BP:response to virus;BP:defense response;BP:systemic acquired resistance;BP:response to cadmium ion;BP:response to UV-B;CC:apoplast;CC:secretory vesicle;CC:cell wall;CC:integral component of membrane;CC:mitochondrion;CC:vacuole;CC:extracellular …	------	------	------
ATCG00350	PSAA	Photosystem I P700 chlorophyll a apoprotein A1 [Source:UniProtKB/Swiss-Prot;Acc:P56766]	0.37	-1.43606	0.000343302	0.022359	yes	down	1.55	2.85	4.96	1.08	1.52	1.11	3.12	1.23667	1.76	1.61	1.21	1.34	1.61	2.9	1.52667	1.95	GO:0015979;GO:0022900;GO:0018298;GO:0016020;GO:0009535;GO:0009534;GO:0009536;GO:0016021;GO:0009579;GO:0009941;GO:0010287;GO:0009507;GO:0042651;GO:0009522;GO:0016491;GO:0000287;GO:0046872;GO:0016168;GO:0009055;GO:0051539;GO:0051536;GO:000372	BP:photosynthesis;BP:electron transport chain;BP:protein-chromophore linkage;CC:membrane;CC:chloroplast thylakoid membrane;CC:chloroplast thylakoid;CC:plastid;CC:integral component of membrane;CC:thylakoid;CC:chloroplast envelope;CC:plastoglobule;CC:chloroplast;CC:thylakoid membrane;CC:photosystem I;MF:oxidoreductase activity;MF:magnesium ion binding;MF:metal ion binding;MF:chlorophyll binding;MF…	K02689	psaA	map00195
ATCG00280	PSBC	Photosystem II CP43 reaction center protein [Source:UniProtKB/TrEMBL;Acc:A0A1B1W4T4]	0.405	-1.3024	1.87675e-05	0.00282961	yes	down	7.46	12.97	14.8	3.13	6.32	5.85	11.7433	5.1	6.77	7.39	4.09	6.85	7.11	12.82	6.08333	8.92667	GO:0009772;GO:0015979;GO:0018298;GO:0009767;GO:0019684;GO:0009535;GO:0009534;GO:0009536;GO:0009533;GO:0016021;GO:0016020;GO:0009539;GO:0009579;GO:0010287;GO:0009507;GO:0009523;GO:0009521;GO:0045156;GO:0046872;GO:0016168;GO:0005515;GO:000372	BP:photosynthetic electron transport in photosystem II;BP:photosynthesis;BP:protein-chromophore linkage;BP:photosynthetic electron transport chain;BP:photosynthesis, light reaction;CC:chloroplast thylakoid membrane;CC:chloroplast thylakoid;CC:plastid;CC:chloroplast stromal thylakoid;CC:integral component of membrane;CC:membrane;CC:photosystem II reaction center;CC:thylakoid;CC:plastoglobule;CC:ch…	K02705	psbC	map00195
AT1G60190	PUB19	U-box domain-containing protein 19 [Source:UniProtKB/Swiss-Prot;Acc:O80742]	0.267	-1.90502	1.5382e-77	2.80106e-73	yes	down	35.85	35.52	35.11	8.81	9.62	9.9	35.4933	9.44333	21.17	14.1	14.57	32.23	25.1	30.61	16.6133	29.3133	GO:0016567;GO:0010029;GO:0005737;GO:0005634;GO:0016740;GO:0005515;GO:000484	BP:protein ubiquitination;BP:regulation of seed germination;CC:cytoplasm;CC:nucleus;MF:transferase activity;MF:protein binding;MF:ubiquitin-protein transferase activity;	------	------	------
AT3G52450	PUB22	RING-type E3 ubiquitin transferase [Source:UniProtKB/TrEMBL;Acc:A0A178VML4]	0.492	-1.02365	2.54954e-10	3.71418e-08	yes	down	17.44	15.93	15.26	6.3	8.75	8.81	16.21	7.95333	9.07	8.06	6.95	9.07	8.06	6.95	8.02667	8.02667	GO:0009414;GO:0006952;GO:0016567;GO:0002679;GO:0051865;GO:0010200;GO:0005737;GO:0005829;GO:0016740;GO:0005515;GO:000484	BP:response to water deprivation;BP:defense response;BP:protein ubiquitination;BP:respiratory burst involved in defense response;BP:protein autoubiquitination;BP:response to chitin;CC:cytoplasm;CC:cytosol;MF:transferase activity;MF:protein binding;MF:ubiquitin-protein transferase activity;	------	------	------
AT3G18710	PUB29	RING-type E3 ubiquitin transferase [Source:UniProtKB/TrEMBL;Acc:A0A178VJJ8]	0.46	-1.11902	2.97481e-13	7.84779e-11	yes	down	28.32	31.68	24.88	12.95	10.9	15.06	28.2933	12.97	24.65	12.93	19.22	27.97	30.53	35.53	18.9333	31.3433	GO:0010200;GO:0016567;GO:0009506;GO:0016740;GO:0004842;GO:007069	BP:response to chitin;BP:protein ubiquitination;CC:plasmodesma;MF:transferase activity;MF:ubiquitin-protein transferase activity;MF:transmembrane receptor protein serine/threonine kinase binding;	------	------	------
AT5G05440	PYL5	Abscisic acid receptor PYL5 [Source:UniProtKB/Swiss-Prot;Acc:Q9FLB1]	3.025	1.59707	1.1928e-11	2.31073e-09	yes	up	4.6	3.8	2.97	8.95	11.2	14.21	3.79	11.4533	5.13	5.24	5.31	3.88	2.4	7.22	5.22667	4.5	GO:0032515;GO:0009738;GO:0080163;GO:0005737;GO:0016020;GO:0005634;GO:0005886;GO:0004864;GO:0005515;GO:0038023;GO:001042	BP:negative regulation of phosphoprotein phosphatase activity;BP:abscisic acid-activated signaling pathway;BP:regulation of protein serine/threonine phosphatase activity;CC:cytoplasm;CC:membrane;CC:nucleus;CC:plasma membrane;MF:protein phosphatase inhibitor activity;MF:protein binding;MF:signaling receptor activity;MF:abscisic acid binding;	K14496	PYL	map04016;map04075	MAPK signaling pathway - plant;Plant hormone signal transduction
AT5G66400	RAB18	RAB18 [Source:UniProtKB/TrEMBL;Acc:A0A178UN24]	2.241	1.16401	6.73485e-06	0.00131591	yes	up	24.94	19.52	23.7	31.27	77.03	56.26	22.72	54.8533	26.71	32.6	26.08	32.3	26.12	28.91	28.4633	29.11	GO:0009737;GO:0009631;GO:0009961;GO:0009414;GO:0009415;GO:0005829;GO:0016151;GO:0003674;GO:000550	BP:response to abscisic acid;BP:cold acclimation;BP:response to 1-aminocyclopropane-1-carboxylic acid;BP:response to water deprivation;BP:response to water;CC:cytosol;MF:nicontrolel cation binding;MF:molecular_function;MF:copper ion binding;	------	------	------	------
ATCG00490	RBCL	Ribulose bisphosphate carboxylase large chain [Source:UniProtKB/Swiss-Prot;Acc:O03042]	0.368	-1.44384	5.25366e-10	7.73823e-07	yes	down	9.36	14.4	15.96	4.71	5.64	5.26	13.24	5.20333	3.31	5.41	5.86	3.81	5.17	14.45	4.86	7.81	GO:0015977;GO:0015979;GO:0009737;GO:0046686;GO:0019253;GO:0009853;GO:0022626;GO:0048046;GO:0009535;GO:0009941;GO:0009536;GO:0005618;GO:0009570;GO:0009579;GO:0010287;GO:0009507;GO:0004497;GO:0016491;GO:0016829;GO:0000287;GO:0046872;GO:0016984;GO:0005515;GO:000372	BP:carbon fixation;BP:photosynthesis;BP:response to abscisic acid;BP:response to cadmium ion;BP:reductive pentose-phosphate cycle;BP:photorespiration;CC:cytosolic ribosome;CC:apoplast;CC:chloroplast thylakoid membrane;CC:chloroplast envelope;CC:plastid;CC:cell wall;CC:chloroplast stroma;CC:thylakoid;CC:plastoglobule;CC:chloroplast;MF:monooxygenase activity;MF:oxidoreductase activity;MF:lyase acti…	K01601	rbcL	map00630;map00710
AT4G11320	RDL5	Probable cysteine protease RDL5 [Source:UniProtKB/Swiss-Prot;Acc:Q9SUS9]	4.096	2.03419	0.000246487	0.0173519	yes	up	0.88	0.88	0.27	1.54	1.31	5.81	0.676667	2.88667	0.96	3.36	1.66	5.36	0.94	4.97	1.99333	3.75667	GO:0051603;GO:0006508;GO:0005615;GO:0005618;GO:0005764;GO:0016787;GO:0004197;GO:0008233;GO:000823	BP:proteolysis involved in cellular protein catabolic process;BP:proteolysis;CC:extracellular space;CC:cell wall;CC:lysosome;MF:hydrolase activity;MF:cysteine-type endopeptidase activity;MF:peptidase activity;MF:cysteine-type peptidase activity;	------	------	------	------
AT3G57520	RFS2	Probable galactinol--sucrose galactosyltransferase 2 [Source:UniProtKB/Swiss-Prot;Acc:Q94A08]	2.13	1.09058	3.58905e-09	4.03436e-07	yes	up	51	59.08	32.94	92.52	90.51	119.65	47.6733	100.893	63.36	86.64	72.3	72.45	59.29	112.7	74.1	81.48	GO:0005975;GO:0080167;GO:0034484;GO:0006979;GO:0009506;GO:0047274;GO:0052692;GO:0003824;GO:0016740;GO:001675	BP:carbohydrate metabolic process;BP:response to karrikin;BP:raffinose catabolic process;BP:response to oxidative stress;CC:plasmodesma;MF:galactinol-sucrose galactosyltransferase activity;MF:raffinose alpha-galactosidase activity;MF:catalytic activity;MF:transferase activity;MF:transferase activity, transferring glycosyl groups;	K06617	E2.4.1.82	map00052	Galactose metabolism
AT2G02990	RNS1	Ribonuclease 1 [Source:UniProtKB/Swiss-Prot;Acc:P42813]	2.599	1.3778	9.24364e-05	0.00287738	yes	up	1.81	1.25	1.69	3.13	4.06	5.14	1.58333	4.11	0.58	1.57	0.92	2.12	0.47	1.61	1.02333	1.4	GO:0009718;GO:0090501;GO:0009611;GO:0016036;GO:0090502;GO:0006401;GO:0090305;GO:0005618;GO:0005576;GO:0005886;GO:0033897;GO:0016787;GO:0004518;GO:0004519;GO:0016829;GO:0004540;GO:0004521;GO:000372	BP:anthocyanin-containing compound biosynthetic process;BP:RNA phosphodiester bond hydrolysis;BP:response to wounding;BP:cellular response to phosphate starvation;BP:RNA phosphodiester bond hydrolysis, endonucleolytic;BP:RNA catabolic process;BP:nucleic acid phosphodiester bond hydrolysis;CC:cell wall;CC:extracellular region;CC:plasma membrane;MF:ribonuclease T2 activity;MF:hydrolase activity;MF:…	K01166	RNASET2	------	------
AT4G30800	RPS11B	40S ribosomal protein S11-2 [Source:UniProtKB/Swiss-Prot;Acc:O65569]	0.46	-1.12089	0.00152716	0.0266631	yes	down	4.73	4.04	3.82	2.72	1.54	1.61	4.19667	1.95667	2.35	3.17	1.06	4.65	5.74	2.48	2.19333	4.29	GO:0006412;GO:0005737;GO:0022626;GO:0005840;GO:0005618;GO:0005829;GO:0005886;GO:0022627;GO:0009506;GO:0019843;GO:0003735;GO:0003723;GO:000372	BP:translation;CC:cytoplasm;CC:cytosolic ribosome;CC:ribosome;CC:cell wall;CC:cytosol;CC:plasma membrane;CC:cytosolic small ribosomal subunit;CC:plasmodesma;MF:rRNA binding;MF:structural constituent of ribosome;MF:RNA binding;MF:mRNA binding;	K02949	RP-S11e, RPS11	map03010
AT1G79850	RPS17	30S ribosomal protein S17, chloroplastic [Source:UniProtKB/Swiss-Prot;Acc:P16180]	0.415	-1.26762	0.000235508	0.0167639	yes	down	35.38	29.41	22.46	12.07	21.38	6.09	29.0833	13.18	34.63	34.22	19.06	28.82	19.86	15.45	29.3033	21.3767	GO:0032544;GO:0006412;GO:0009534;GO:0009536;GO:0005840;GO:0009941;GO:0009570;GO:0000312;GO:0005739;GO:0009507;GO:0022627;GO:0019843;GO:0003735;GO:0003723;GO:000372	BP:plastid translation;BP:translation;CC:chloroplast thylakoid;CC:plastid;CC:ribosome;CC:chloroplast envelope;CC:chloroplast stroma;CC:plastid small ribosomal subunit;CC:mitochondrion;CC:chloroplast;CC:cytosolic small ribosomal subunit;MF:rRNA binding;MF:structural constituent of ribosome;MF:RNA binding;MF:mRNA binding;	K02961	RP-S17, MRPS17, rpsQ	map03010
AT5G39850	RPS9C	40S ribosomal protein S9-2 [Source:UniProtKB/Swiss-Prot;Acc:Q9FLF0]	2.049	1.03493	2.88583e-05	0.00394699	yes	up	7.11	6.78	4.76	11.44	17.4	12.36	6.21667	13.7333	9.8	12.22	9.7	12.14	11.99	10.25	10.5733	11.46	GO:0045903;GO:0006412;GO:0009536;GO:0005840;GO:0005829;GO:0015935;GO:0022627;GO:0009506;GO:0019843;GO:0003735;GO:0003723;GO:0005515;GO:000372	BP:positive regulation of translational fidelity;BP:translation;CC:plastid;CC:ribosome;CC:cytosol;CC:small ribosomal subunit;CC:cytosolic small ribosomal subunit;CC:plasmodesma;MF:rRNA binding;MF:structural constituent of ribosome;MF:RNA binding;MF:protein binding;MF:mRNA binding;	K02997	RP-S9e, RPS9	map03010	Ribosome
ATCG00950	RRN23S.1	chloroplast-encoded 23S ribosomal RNA [Source:TAIR;Acc:ATCG00950]	0.42	-1.25053	2.48742e-12	6.80416e-09	yes	down	169.96	201.59	266.8	90.09	83.66	112.33	212.783	95.36	81.69	112.01	93.19	97.85	127.56	234.57	95.63	153.327	GO:001602	CC:integral component of membrane;	------	------	------
ATCG01180	RRN23S.2	chloroplast-encoded 23S ribosomal RNA [Source:TAIR;Acc:ATCG01180]	0.42	-1.25053	2.48742e-12	6.80416e-09	yes	down	169.96	201.59	266.8	90.09	83.66	112.33	212.783	95.36	81.69	112.01	93.19	97.85	127.56	234.57	95.63	153.327	GO:001602	CC:integral component of membrane;	------	------	------
AT1G16510	SAUR41	Auxin-responsive protein SAUR41 [Source:UniProtKB/Swiss-Prot;Acc:Q9SA49]	0.438	-1.19019	0.000757172	0.0157398	yes	down	6.93	5.54	13.43	3.64	4.1	3.63	8.63333	3.79	2.97	2.27	3.83	7.06	3.37	3.55	3.02333	4.66	GO:0009733;GO:0009734;GO:0040008;GO:0090057;GO:0009958;GO:0060918;GO:0007275;GO:0005737;GO:000367	BP:response to auxin;BP:auxin-activated signaling pathway;BP:regulation of growth;BP:root radial pattern formation;BP:positive gravitropism;BP:auxin transport;BP:multicellular organism development;CC:cytoplasm;MF:molecular_function;	K14488	SAUR	map04075
AT4G34760	SAUR50	Auxin-responsive protein SAUR50 [Source:UniProtKB/Swiss-Prot;Acc:O65695]	0.465	-1.10414	1.49588e-08	1.36396e-05	yes	down	56.35	49.37	33.65	24.54	22.49	22.61	46.4567	23.2133	22.42	23.5	32.32	46.16	40.14	35.28	26.08	40.5267	GO:0009733;GO:0040008;GO:0009734;GO:000367	BP:response to auxin;BP:regulation of growth;BP:auxin-activated signaling pathway;MF:molecular_function;	rsz;K14488	;SAUR	map04075
AT1G29430	SAUR62	Auxin-responsive protein SAUR62 [Source:UniProtKB/Swiss-Prot;Acc:Q9C7Q8]	0.342	-1.54887	4.60053e-05	0.00543003	yes	down	7.48	5.87	5.17	1.75	1.98	3.06	6.17333	2.26333	6.61	3.2	5.61	7.19	7.15	9.64	5.14	7.99333	GO:0009733;GO:0080086;GO:0009734;GO:0042255;GO:0040008;GO:0009926;GO:0007275;GO:0090406;GO:0005634;GO:0016020;GO:0005886;GO:000551	BP:response to auxin;BP:stamen filament development;BP:auxin-activated signaling pathway;BP:ribosome assembly;BP:regulation of growth;BP:auxin polar transport;BP:multicellular organism development;CC:pollen tube;CC:nucleus;CC:membrane;CC:plasma membrane;MF:protein binding;	------	------	------
AT1G29440	SAUR63	Auxin-responsive protein SAUR63 [Source:UniProtKB/Swiss-Prot;Acc:F4I1H5]	0.302	-1.72833	0.000162042	0.0128214	yes	down	6.39	7.61	6.08	1.26	2.48	2.84	6.69333	2.19333	7.27	3.11	5.8	8.69	8.95	10.49	5.39333	9.37667	GO:0009733;GO:0080086;GO:0009734;GO:0040008;GO:0042255;GO:0009926;GO:0007275;GO:0016020;GO:0090406;GO:0005886;GO:0005634;GO:000367	BP:response to auxin;BP:stamen filament development;BP:auxin-activated signaling pathway;BP:regulation of growth;BP:ribosome assembly;BP:auxin polar transport;BP:multicellular organism development;CC:membrane;CC:pollen tube;CC:plasma membrane;CC:nucleus;MF:molecular_function;	------	------	------
AT1G29450	SAUR64	Auxin-responsive protein SAUR64 [Source:UniProtKB/Swiss-Prot;Acc:Q0V7Z5]	2.048	1.03388	0.000930595	0.0184398	yes	up	3.52	2.53	4.2	7.32	5.96	7.72	3.41667	7	5.94	6.39	7.65	1.58	2.63	2.03	6.66	2.08	GO:0009733;GO:0009734;GO:0040008;GO:0007275;GO:0016020;GO:0005886;GO:000367	BP:response to auxin;BP:auxin-activated signaling pathway;BP:regulation of growth;BP:multicellular organism development;CC:membrane;CC:plasma membrane;MF:molecular_function;	------	------	------	------
AT1G29450	SAUR64	Auxin-responsive protein SAUR64 [Source:UniProtKB/Swiss-Prot;Acc:Q0V7Z5]	0.3	-1.737	1.86289e-06	0.000502402	yes	down	7.65	6.39	5.94	2.03	2.63	1.58	6.66	2.08	4.2	2.53	3.52	7.72	5.96	7.32	3.41667	7	GO:0009733;GO:0009734;GO:0040008;GO:0007275;GO:0016020;GO:0005886;GO:000367	BP:response to auxin;BP:auxin-activated signaling pathway;BP:regulation of growth;BP:multicellular organism development;CC:membrane;CC:plasma membrane;MF:molecular_function;	------	------	------
AT1G29500	SAUR66	Auxin-responsive protein SAUR66 [Source:UniProtKB/Swiss-Prot;Acc:Q9C7Q1]	2.02	1.01422	0.000126749	0.00371076	yes	up	5.47	3.43	4.3	10.44	8.35	7.93	4.4	8.90667	5.32	6.83	11.36	3.18	3.17	3.08	7.83667	3.14333	GO:0009733;GO:0009734;GO:0040008;GO:0007275;GO:0016020;GO:0005730;GO:0005634;GO:0005886;GO:000367	BP:response to auxin;BP:auxin-activated signaling pathway;BP:regulation of growth;BP:multicellular organism development;CC:membrane;CC:nucleolus;CC:nucleus;CC:plasma membrane;MF:molecular_function;	------	------	------	------
AT1G29500	SAUR66	Auxin-responsive protein SAUR66 [Source:UniProtKB/Swiss-Prot;Acc:Q9C7Q1]	0.371	-1.42857	3.7742e-05	0.00469275	yes	down	11.36	6.83	5.32	3.08	3.17	3.18	7.83667	3.14333	4.3	3.43	5.47	7.93	8.35	10.44	4.4	8.90667	GO:0009733;GO:0009734;GO:0040008;GO:0007275;GO:0016020;GO:0005730;GO:0005634;GO:0005886;GO:000367	BP:response to auxin;BP:auxin-activated signaling pathway;BP:regulation of growth;BP:multicellular organism development;CC:membrane;CC:nucleolus;CC:nucleus;CC:plasma membrane;MF:molecular_function;	------	------	------
AT1G29510	SAUR67	Auxin-responsive protein SAUR67 [Source:UniProtKB/Swiss-Prot;Acc:F4I1I4]	2.359	1.23787	0.00258294	0.0393931	yes	up	6.18	1.87	3.36	12.17	6.27	8.84	3.80333	9.09333	6.24	6.6	9.83	3.39	1.65	4.06	7.55667	3.03333	GO:0009733;GO:0080086;GO:0009734;GO:0040008;GO:0009926;GO:0007275;GO:0016021;GO:0016020;GO:0005886;GO:000367	BP:response to auxin;BP:stamen filament development;BP:auxin-activated signaling pathway;BP:regulation of growth;BP:auxin polar transport;BP:multicellular organism development;CC:integral component of membrane;CC:membrane;CC:plasma membrane;MF:molecular_function;	------	------	------	------
AT1G29510	SAUR67	Auxin-responsive protein SAUR67 [Source:UniProtKB/Swiss-Prot;Acc:F4I1I4]	0.374	-1.4171	0.00034668	0.0224265	yes	down	9.83	6.6	6.24	4.06	1.65	3.39	7.55667	3.03333	3.36	1.87	6.18	8.84	6.27	12.17	3.80333	9.09333	GO:0009733;GO:0080086;GO:0009734;GO:0040008;GO:0009926;GO:0007275;GO:0016021;GO:0016020;GO:0005886;GO:000367	BP:response to auxin;BP:stamen filament development;BP:auxin-activated signaling pathway;BP:regulation of growth;BP:auxin polar transport;BP:multicellular organism development;CC:integral component of membrane;CC:membrane;CC:plasma membrane;MF:molecular_function;	------	------	------
AT4G30610	SCPL24	Serine carboxypeptidase 24 [Source:UniProtKB/Swiss-Prot;Acc:Q9M099]	0.499	-1.00176	0.000421598	0.00994469	yes	down	3.75	4.57	2.72	1.6	2.02	1.88	3.68	1.83333	6.39	6.56	4.06	3.6	3.98	4.42	5.67	4	GO:0009742;GO:0051603;GO:0006508;GO:0005615;GO:0005576;GO:0016787;GO:0004180;GO:0004185;GO:000823	BP:brassinosteroid mediated signaling pathway;BP:proteolysis involved in cellular protein catabolic process;BP:proteolysis;CC:extracellular space;CC:extracellular region;MF:hydrolase activity;MF:carboxypeptidase activity;MF:serine-type carboxypeptidase activity;MF:peptidase activity;	K16297	SCPL-II	------
AT5G23210	SCPL34	Serine carboxypeptidase-like 34 [Source:UniProtKB/Swiss-Prot;Acc:Q0WPR4]	2.462	1.30004	1.12204e-16	4.86482e-14	yes	up	24.63	24.8	18.95	49.96	45.72	67.26	22.7933	54.3133	36.86	41.32	43.94	26.24	24.93	37.47	40.7067	29.5467	GO:0051603;GO:0006508;GO:0005773;GO:0005576;GO:0016787;GO:0004180;GO:0004185;GO:000823	BP:proteolysis involved in cellular protein catabolic process;BP:proteolysis;CC:vacuole;CC:extracellular region;MF:hydrolase activity;MF:carboxypeptidase activity;MF:serine-type carboxypeptidase activity;MF:peptidase activity;	K16297	SCPL-II	------	------
AT5G48850	SDI1	ATSDI1 [Source:UniProtKB/TrEMBL;Acc:A0A178UKA2]	3.825	1.93531	3.9986e-09	4.36015e-07	yes	up	4.06	4.78	3.76	7.22	20.95	19.88	4.2	16.0167	13.81	12.64	15.8	7.09	10.6	20.11	14.0833	12.6	GO:0010438;GO:0010439;GO:0006792;GO:0017053;GO:0005634;GO:0090568;GO:000551	BP:cellular response to sulfur starvation;BP:regulation of glucosinolate biosynthetic process;BP:regulation of sulfur utilization;CC:transcriptional repressor complex;CC:nucleus;CC:nuclear transcriptional repressor complex;MF:protein binding;	------	------	------	------
AT4G11910	SGR2	Protein STAY-GREEN 2, chloroplastic [Source:UniProtKB/Swiss-Prot;Acc:Q66WT5]	2.84	1.50599	0.000508148	0.0283674	yes	up	1.04	1.44	0.64	3.41	2.09	3.9	1.04	3.13333	2.53	4.11	2.43	2.62	2.46	0.67	3.02333	1.91667	GO:0015996;GO:1903647;GO:0009535;GO:0009579;GO:0009536;GO:0055035;GO:0016020;GO:0009507;GO:001682	BP:chlorophyll catabolic process;BP:negative regulation of chlorophyll catabolic process;CC:chloroplast thylakoid membrane;CC:thylakoid;CC:plastid;CC:plastid thylakoid membrane;CC:membrane;CC:chloroplast;MF:lyase activity;	K22013	SGR, SGRL	map00860	Porphyrin and chlorophyll metabolism
AT1G36370	SHM7	Serine hydroxymethyltransferase 7 [Source:UniProtKB/Swiss-Prot;Acc:Q84WV0]	2.923	1.54734	9.69146e-21	9.80453e-18	yes	up	29.99	37.33	23.86	70.81	96.28	98.3	30.3933	88.4633	74.66	75.67	83.42	41.54	42.79	73.08	77.9167	52.47	GO:0006730;GO:0044030;GO:0046653;GO:0046655;GO:0006565;GO:0006544;GO:0035999;GO:0046686;GO:0046500;GO:1904482;GO:0055063;GO:0019264;GO:0005737;GO:0005634;GO:0008270;GO:0016740;GO:0070905;GO:0016597;GO:0004372;GO:0003824;GO:0050897;GO:003017	BP:one-carbon metabolic process;BP:regulation of DNA methylation;BP:tetrahydrofolate metabolic process;BP:folic acid metabolic process;BP:L-serine catabolic process;BP:glycine metabolic process;BP:tetrahydrofolate interconversion;BP:response to cadmium ion;BP:S-adenosylmethionine metabolic process;BP:cellular response to tetrahydrofolate;BP:sulfate ion homeostasis;BP:glycine biosynthetic process …	K00600	glyA, SHMT	map00460;map00630;map00670;map00260	Cyanoamino acid metabolism;Glyoxylate and dicarboxylate metabolism;One carbon pool by folate;Glycine, serine and threonine metabolism
AT5G24030	SLAH3	S-type anion channel SLAH3 [Source:UniProtKB/Swiss-Prot;Acc:Q9FLV9]	2.475	1.30764	8.85385e-09	8.85872e-07	yes	up	4.91	4.97	3.28	9.35	8.78	14.25	4.38667	10.7933	6.31	7.21	7.03	4.74	2.81	8.07	6.85	5.20667	GO:0015698;GO:0009414;GO:0006811;GO:0006873;GO:0055085;GO:0034220;GO:0006821;GO:0009651;GO:0016021;GO:0016020;GO:0005623;GO:0005886;GO:0005515;GO:000830	BP:inorganic anion transport;BP:response to water deprivation;BP:ion transport;BP:cellular ion homeostasis;BP:transmembrane transport;BP:ion transmembrane transport;BP:chloride transport;BP:response to salt stress;CC:integral component of membrane;CC:membrane;CC:cell;CC:plasma membrane;MF:protein binding;MF:voltage-gated anion channel activity;	------	------	------	------
AT5G15920	SMC5	Structural maintenance of chromosomes protein 5 [Source:UniProtKB/Swiss-Prot;Acc:Q9LFS8]	5.703	2.51178	0.0019407	0.0318668	yes	up	0.14	0.11	0	0.32	0.87	0.2	0.0833333	0.463333	0	1.05	0.54	0	0	0.65	0.53	0.216667	GO:0006310;GO:0000724;GO:0006281;GO:0006974;GO:0007062;GO:0005634;GO:0030915;GO:0009506;GO:0005694;GO:0005829;GO:0000166;GO:0016887;GO:000552	BP:DNA recombination;BP:double-strand break repair via homologous recombination;BP:DNA repair;BP:cellular response to DNA damage stimulus;BP:sister chromatid cohesion;CC:nucleus;CC:Smc5-Smc6 complex;CC:plasmodesma;CC:chromosome;CC:cytosol;MF:nucleotide binding;MF:ATPase activity;MF:ATP binding;	K22803	SMC5	------	------
AT5G62520	SRO5	Probable inactive poly [ADP-ribose] polymerase SRO5 [Source:UniProtKB/Swiss-Prot;Acc:Q9FJJ3]	0.337	-1.56826	3.26266e-18	2.28511e-15	yes	down	13.87	11.1	13.29	4.88	3.82	4.18	12.7533	4.29333	11.31	6.52	6.27	18.44	8.09	17	8.03333	14.51	GO:0071456;GO:0072593;GO:0009651;GO:0007275;GO:0005634;GO:0005739;GO:0016363;GO:0005515;GO:000395	BP:cellular response to hypoxia;BP:reactive oxygen species metabolic process;BP:response to salt stress;BP:multicellular organism development;CC:nucleus;CC:mitochondrion;CC:nuclear matrix;MF:protein binding;MF:NAD+ ADP-ribosyltransferase activity;	------	------	------
AT1G11260	STP1	STP1 [Source:UniProtKB/TrEMBL;Acc:A0A178WJ63]	3.223	1.68838	3.39772e-22	4.12484e-19	yes	up	68.74	65.09	43.82	157.68	181.31	230.71	59.2167	189.9	98.08	146.05	120.38	126.29	57.3	178.6	121.503	120.73	GO:0046323;GO:0008643;GO:0015749;GO:0055085;GO:0005887;GO:0005773;GO:0005634;GO:0016020;GO:0005576;GO:0005886;GO:0016021;GO:0009506;GO:0005351;GO:0015293;GO:0022857;GO:001514	BP:glucose import;BP:carbohydrate transport;BP:monosaccharide transport;BP:transmembrane transport;CC:integral component of plasma membrane;CC:vacuole;CC:nucleus;CC:membrane;CC:extracellular region;CC:plasma membrane;CC:integral component of membrane;CC:plasmodesma;MF:suga;MF:symporter activity;MF:transmembrane transporter activity;MF:monosaccharide transmembrane transporter activity;	------	------	------	------
AT1G34060	TAR4	Tryptophan aminotransferase-related protein 4 [Source:UniProtKB/Swiss-Prot;Acc:Q93Z38]	3.646	1.8662	0.00126694	0.0231668	yes	up	0.26	0.28	0.47	0.82	1.7	1.13	0.336667	1.21667	0.86	0.73	0.22	0.48	0.49	0.47	0.603333	0.48	GO:0055085;GO:0016021;GO:0016020;GO:0016846;GO:0008483;GO:0003824;GO:001674	BP:transmembrane transport;CC:integral component of membrane;CC:membrane;MF:carbon-sulfur lyase activity;MF:transaminase activity;MF:catalytic activity;MF:transferase activity;	------	------	------	------
AT2G37720	TBL15	Protein trichome birefringence-like 15 [Source:UniProtKB/Swiss-Prot;Acc:O80940]	0.273	-1.87206	0.00044539	0.0104104	yes	down	1.27	1.76	1.95	0.59	0.65	0.12	1.66	0.453333	1.93	1.02	1.82	1.1	0.72	0.33	1.59	0.716667	GO:0009834;GO:1990937;GO:0045492;GO:0005975;GO:0010411;GO:0005794;GO:0016021;GO:0016020;GO:0009507;GO:001640	BP:plant-type secondary cell wall biogenesis;BP:xylan acetylation;BP:xylan biosynthetic process;BP:carbohydrate metabolic process;BP:xyloglucan metabolic process;CC:Golgi apparatus;CC:integral component of membrane;CC:membrane;CC:chloroplast;MF:acetyltransferase activity;	------	------	------
AT1G30135	TIFY5A	Protein TIFY 5A [Source:UniProtKB/Swiss-Prot;Acc:Q8LBM2]	0.392	-1.35256	0.000930286	0.0184398	yes	down	10.98	7.65	7.09	1.61	2.9	5.59	8.57333	3.36667	9.09	5.4	2.65	12.51	7.28	9.59	5.71333	9.79333	GO:2000022;GO:0009611;GO:0006952;GO:0031347;GO:0005634;GO:000551	BP:regulation of jasmonic acid mediated signaling pathway;BP:response to wounding;BP:defense response;BP:regulation of defense response;CC:nucleus;MF:protein binding;	------	------	------
AT1G70290	TPS8	Probable alpha,alpha-trehalose-phosphate synthase [UDP-forming] 8 [Source:UniProtKB/Swiss-Prot;Acc:Q0WUI9]	2.261	1.17724	0.000204868	0.00548624	yes	up	67.54	51.14	36.13	86.6	126.4	135.72	51.6033	116.24	73.19	80.25	87.41	78.62	36.77	112.18	80.2833	75.8567	GO:0016311;GO:0005992;GO:0005737;GO:0005829;GO:0003824;GO:0016740;GO:001675	BP:dephosphorylation;BP:trehalose biosynthetic process;CC:cytoplasm;CC:cytosol;MF:catalytic activity;MF:transferase activity;MF:transferase activity, transferring glycosyl groups;	K16055	TPS	map00500	Starch and sucrose metabolism
AT2G47770	TSPO	TSPO [Source:UniProtKB/TrEMBL;Acc:A0A178W1Q1]	3.998	1.99917	0.000670681	0.0343374	yes	up	0.75	1.28	0.78	1.15	6.91	4.04	0.936667	4.03333	1.06	2.17	1.55	1.1	1.17	0.76	1.59333	1.01	GO:0009737;GO:0006778;GO:0006970;GO:0009651;GO:0005795;GO:0005794;GO:0009536;GO:0005783;GO:0016021;GO:0016020;GO:0005789;GO:0031969;GO:0000139;GO:0009507;GO:002003	BP:response to abscisic acid;BP:porphyrin-containing compound metabolic process;BP:response to osmotic stress;BP:response to salt stress;CC:Golgi stacontrol;CC:Golgi apparatus;CC:plastid;CC:endoplasmic reticulum;CC:integral component of membrane;CC:membrane;CC:endoplasmic reticulum membrane;CC:chloroplast membrane;CC:Golgi membrane;CC:chloroplast;MF:heme binding;	K05770	TSPO, BZRP	------	------
AT5G44260	TZF5	Zinc finger CCCH domain-containing protein 61 [Source:UniProtKB/Swiss-Prot;Acc:Q9FKW2]	2.831	1.50108	2.19837e-14	7.14864e-12	yes	up	5.6	3.68	5.66	12.95	13.49	15.71	4.98	14.05	9.1	8.08	9.84	8.67	3.3	10.45	9.00667	7.47333	GO:0006355;GO:0005737;GO:0010494;GO:0000932;GO:0003700;GO:0005515;GO:0003677;GO:004687	BP:regulation of transcription, DNA-templated;CC:cytoplasm;CC:cytoplasmic stress granule;CC:cytoplasmic mRNA processing body;MF:transcription factor activity, sequence-specific DNA binding;MF:protein binding;MF:DNA binding;MF:metal ion binding;	------	------	------	------
AT3G53150	UGT73D1	UDP-glucosyl transferase 73D1 [Source:TAIR;Acc:AT3G53150]	0.185	-2.43249	3.20854e-05	0.00118755	yes	down	1.07	2.29	1.96	0.1	0.21	0.64	1.77333	0.316667	0.26	3.95	0.2	0.74	0.23	0.24	1.47	0.403333	GO:0043231;GO:0016758;GO:0016740;GO:0008194;GO:001675	CC:intracellular membrane-bounded organelle;MF:transferase activity, transferring hexosyl groups;MF:transferase activity;MF:UDP-glycosyltransferase activity;MF:transferase activity, transferring glycosyl groups;	------	------	------
AT1G22380	UGT85A3	Glycosyltransferase (Fragment) [Source:UniProtKB/TrEMBL;Acc:W8PW16]	0.011	-6.45128	5.64353e-06	0.00114948	yes	down	0.34	0.76	0.61	0	0	0.01	0.57	0.00333333	0.06	0.5	0.5	0.49	0.19	0.82	0.353333	0.5	GO:0043231;GO:0016757;GO:0080043;GO:0016740;GO:0080044;GO:0016758;GO:0015020;GO:000819	CC:intracellular membrane-bounded organelle;MF:transferase activity, transferring glycosyl groups;MF:quercetin 3-O-glucosyltransferase activity;MF:transferase activity;MF:quercetin 7-O-glucosyltransferase activity;MF:transferase activity, transferring hexosyl groups;MF:glucuronosyltransferase activity;MF:UDP-glycosyltransferase activity;	K23452	UGT85A	map00908
AT4G28190	ULT1	Developmental regulator, ULTRAPETALA [Source:UniProtKB/TrEMBL;Acc:F4JKJ1]	2.063	1.0446	0.000579785	0.0127665	yes	up	1.46	1.2	1.01	1.87	2.44	3.15	1.22333	2.48667	2.44	2.83	2.04	1.73	1.78	3.18	2.43667	2.23	GO:0010582;GO:1905435;GO:0009909;GO:0009910;GO:0010081;GO:0010080;GO:0007275;GO:1901000;GO:0010022;GO:0005634;GO:0005829;GO:0003677;GO:004687	BP:floral meristem determinacy;BP:regulation of histone H3-K4 trimethylation;BP:regulation of flower development;BP:negative regulation of flower development;BP:regulation of inflorescence meristem growth;BP:regulation of floral meristem growth;BP:multicellular organism development;BP:regulation of response to salt stress;BP:meristem determinacy;CC:nucleus;CC:cytosol;MF:DNA binding;MF:metal ion b…	------	------	------	------
AT3G18630	UNG	Uracil-DNA glycosylase [Source:UniProtKB/TrEMBL;Acc:A0A178VFQ0]	0.341	-1.55391	0.000502411	0.0281522	yes	down	3.18	1.43	2.98	1.03	2.51	1.17	2.53	1.57	1.92	1.48	1.44	1.63	0.93	1.59	1.61333	1.38333	GO:0006284;GO:0006281;GO:0097510;GO:0006974;GO:0005634;GO:0005739;GO:0016787;GO:0003676;GO:000484	BP:base-excision repair;BP:DNA repair;BP:base-excision repair, AP site formation via deaminated base removal;BP:cellular response to DNA damage stimulus;CC:nucleus;CC:mitochondrion;MF:hydrolase activity;MF:nucleic acid binding;MF:uracil DNA N-glycosylase activity;	K03648	UNG, UDG	map03410
AT5G24770	VSP2	Vegetative storage protein 2 [Source:UniProtKB/Swiss-Prot;Acc:O82122]	2.889	1.53074	1.32442e-06	0.000409031	yes	up	3.63	7.07	2.18	11.32	15.22	13.15	4.29333	13.23	6.15	17.78	4.55	26.08	9.72	19.27	9.49333	18.3567	GO:0046688;GO:0009753;GO:0009625;GO:0009611;GO:0006952;GO:0016311;GO:0002213;GO:0006979;GO:0022626;GO:0005773;GO:0008134;GO:0045735;GO:000399	BP:response to copper ion;BP:response to jasmonic acid;BP:response to insect;BP:response to wounding;BP:defense response;BP:dephosphorylation;BP:defense response to insect;BP:response to oxidative stress;CC:cytosolic ribosome;CC:vacuole;MF:transcription factor binding;MF:nutrient reservoir activity;MF:acid phosphatase activity;	K20728	VSP2	map04016	MAPK signaling pathway - plant
AT5G01900	WRKY62	Uncharacterized protein At5g01900 (Fragment) [Source:UniProtKB/TrEMBL;Acc:C0SVM7]	0.245	-2.02734	2.59715e-05	0.000997764	yes	down	1.77	2.6	3.39	0.66	0.5	0.74	2.58667	0.633333	0.34	5.16	0.3	1.17	1.82	0.84	1.93333	1.27667	GO:0006355;GO:0042742;GO:0009863;GO:0005634;GO:0043565;GO:0003700;GO:0005515;GO:000367	BP:regulation of transcription, DNA-templated;BP:defense response to bacterium;BP:salicylic acid mediated signaling pathway;CC:nucleus;MF:sequence-specific DNA binding;MF:transcription factor activity, sequence-specific DNA binding;MF:protein binding;MF:DNA binding;	------	------	------
AT1G20850	XCP2	Cysteine protease XCP2 [Source:UniProtKB/Swiss-Prot;Acc:Q9LM66]	0.483	-1.04975	9.60301e-06	0.00165544	yes	down	10.09	15.14	9.06	6.83	5.02	5.74	11.43	5.86333	8.05	11.44	7.71	8.85	5.57	11.75	9.06667	8.72333	GO:0051603;GO:0006952;GO:0042742;GO:0010623;GO:0006508;GO:0005615;GO:0005618;GO:0016020;GO:0005764;GO:0005773;GO:0005886;GO:0016787;GO:0004197;GO:0005515;GO:0008233;GO:000823	BP:proteolysis involved in cellular protein catabolic process;BP:defense response;BP:defense response to bacterium;BP:programmed cell death involved in cell development;BP:proteolysis;CC:extracellular space;CC:cell wall;CC:membrane;CC:lysosome;CC:vacuole;CC:plasma membrane;MF:hydrolase activity;MF:cysteine-type endopeptidase activity;MF:protein binding;MF:peptidase activity;MF:cysteine-type pepti…	K16290	XCP	------
AT3G50970	XERO2	Dehydrin Xero 2 [Source:UniProtKB/Swiss-Prot;Acc:P42758]	2.049	1.0349	0.000481642	0.027844	yes	up	3.11	4.01	2.66	7.34	6.25	7.85	3.26	7.14667	4.44	5.89	8.27	7.64	4.85	5.67	6.2	6.05333	GO:0009737;GO:0009631;GO:0050832;GO:0009414;GO:0009415;GO:0009409;GO:0016020;GO:0005829;GO:0016151;GO:0050897;GO:0003674;GO:0008270;GO:000550	BP:response to abscisic acid;BP:cold acclimation;BP:defense response to fungus;BP:response to water deprivation;BP:response to water;BP:response to cold;CC:membrane;CC:cytosol;MF:nicontrolel cation binding;MF:cobalt ion binding;MF:molecular_function;MF:zinc ion binding;MF:copper ion binding;	------	------	------	------
AT4G25810	XTH23	Probable xyloglucan endotransglucosylase/hydrolase protein 23 [Source:UniProtKB/Swiss-Prot;Acc:Q38910]	2.131	1.09128	4.46781e-06	0.000227896	yes	up	17.38	17.78	11.15	21.15	36.1	41.55	15.4367	32.9333	14.29	17.56	15.18	23.27	8.89	37.29	15.6767	23.15	GO:0042546;GO:0005975;GO:0008152;GO:0071555;GO:0006073;GO:0010411;GO:0005794;GO:0005618;GO:0048046;GO:0005576;GO:0016787;GO:0016798;GO:0016762;GO:0016740;GO:000455	BP:cell wall biogenesis;BP:carbohydrate metabolic process;BP:metabolic process;BP:cell wall organization;BP:cellular glucan metabolic process;BP:xyloglucan metabolic process;CC:Golgi apparatus;CC:cell wall;CC:apoplast;CC:extracellular region;MF:hydrolase activity;MF:hydrolase activity, acting on glycosyl bonds;MF:xylogluca;MF:transferase activity;MF:hydrolase activity, hydrolyzing O-glycosyl comp…	K08235	E2.4.1.207	------	------
AT4G30270	XTH24	Xyloglucan endotransglucosylase/hydrolase protein 24 [Source:UniProtKB/Swiss-Prot;Acc:P24806]	2.321	1.21467	0.00030576	0.00762216	yes	up	58.13	53.15	28.1	91.07	116.22	117.91	46.46	108.4	46.06	53.14	56	116.18	33.62	108.57	51.7333	86.1233	GO:0009828;GO:0071555;GO:0071669;GO:0006073;GO:0008152;GO:0042546;GO:0005975;GO:0010411;GO:0048046;GO:0005737;GO:0005618;GO:0016021;GO:0005794;GO:0099503;GO:0005886;GO:0009505;GO:0005576;GO:0016787;GO:0016798;GO:0016740;GO:0016762;GO:000455	BP:plant-type cell wall loosening;BP:cell wall organization;BP:plant-type cell wall organization or biogenesis;BP:cellular glucan metabolic process;BP:metabolic process;BP:cell wall biogenesis;BP:carbohydrate metabolic process;BP:xyloglucan metabolic process;CC:apoplast;CC:cytoplasm;CC:cell wall;CC:integral component of membrane;CC:Golgi apparatus;CC:secretory vesicle;CC:plasma membrane;CC:plant-…	K08235	E2.4.1.207	------	------
AT5G57550	XTH25	Probable xyloglucan endotransglucosylase/hydrolase protein 25 [Source:UniProtKB/Swiss-Prot;Acc:Q38907]	2.083	1.05896	8.51983e-08	6.95723e-06	yes	up	18.56	16.86	15.9	25.78	35.59	46.05	17.1067	35.8067	22.05	20.6	20.28	39.75	19.04	50.03	20.9767	36.2733	GO:0009832;GO:0042546;GO:0005975;GO:0006073;GO:0071555;GO:0008152;GO:0010411;GO:0005618;GO:0048046;GO:0005576;GO:0016787;GO:0016798;GO:0016762;GO:0016740;GO:000455	BP:plant-type cell wall biogenesis;BP:cell wall biogenesis;BP:carbohydrate metabolic process;BP:cellular glucan metabolic process;BP:cell wall organization;BP:metabolic process;BP:xyloglucan metabolic process;CC:cell wall;CC:apoplast;CC:extracellular region;MF:hydrolase activity;MF:hydrolase activity, acting on glycosyl bonds;MF:xylogluca;MF:transferase activity;MF:hydrolase activity, hydrolyzing…	K08235	E2.4.1.207	------	------
AT1G32170	XTH30	Probable xyloglucan endotransglucosylase/hydrolase protein 30 [Source:UniProtKB/Swiss-Prot;Acc:Q38908]	2.568	1.36069	1.87051e-07	1.32023e-05	yes	up	9.33	7.87	5.48	13.85	17.13	27.07	7.56	19.35	12.33	15.78	14.76	9.84	3.86	11.62	14.29	8.44	GO:0042546;GO:0005975;GO:0006073;GO:0071555;GO:0008152;GO:0010411;GO:0005618;GO:0048046;GO:0005576;GO:0016787;GO:0016798;GO:0016762;GO:0016740;GO:000455	BP:cell wall biogenesis;BP:carbohydrate metabolic process;BP:cellular glucan metabolic process;BP:cell wall organization;BP:metabolic process;BP:xyloglucan metabolic process;CC:cell wall;CC:apoplast;CC:extracellular region;MF:hydrolase activity;MF:hydrolase activity, acting on glycosyl bonds;MF:xylogluca;MF:transferase activity;MF:hydrolase activity, hydrolyzing O-glycosyl compounds;	K08235	E2.4.1.207	------	------
AT3G44990	XTH31	Xyloglucan endotransglucosylase/hydrolase protein 31 [Source:UniProtKB/Swiss-Prot;Acc:P93046]	0.458	-1.12568	9.38856e-11	1.51543e-08	yes	down	20.53	19.97	25.69	9.71	12.33	8.5	22.0633	10.18	16.44	12.31	13.74	8.4	14.62	4.18	14.1633	9.06667	GO:0005975;GO:0008152;GO:0016998;GO:0071555;GO:0042546;GO:0006073;GO:0010411;GO:0016020;GO:0005618;GO:0048046;GO:0005576;GO:0005886;GO:0016787;GO:0033946;GO:0004553;GO:0016798;GO:0016762;GO:001674	BP:carbohydrate metabolic process;BP:metabolic process;BP:cell wall macromolecule catabolic process;BP:cell wall organization;BP:cell wall biogenesis;BP:cellular glucan metabolic process;BP:xyloglucan metabolic process;CC:membrane;CC:cell wall;CC:apoplast;CC:extracellular region;CC:plasma membrane;MF:hydrolase activity;MF:xyloglucan-specific endo-beta-1,4-glucanase activity;MF:hydrolase activity,…	K08235	E2.4.1.207	------
AT1G10550	XTH33	Probable xyloglucan endotransglucosylase/hydrolase protein 33 [Source:UniProtKB/Swiss-Prot;Acc:Q8LC45]	6.618	2.72643	0.000288742	0.00730276	yes	up	3.86	2.14	0.69	9.53	11.88	24.14	2.23	15.1833	3.12	4.06	7.95	8.44	1.3	9.89	5.04333	6.54333	GO:0009831;GO:0005975;GO:0006073;GO:0008152;GO:0071555;GO:0042546;GO:0010411;GO:0048046;GO:0016020;GO:0005618;GO:0016021;GO:0005576;GO:0005887;GO:0005886;GO:0016787;GO:0004553;GO:0016798;GO:0016762;GO:001674	BP:plant-type cell wall modification involved in multidimensional cell growth;BP:carbohydrate metabolic process;BP:cellular glucan metabolic process;BP:metabolic process;BP:cell wall organization;BP:cell wall biogenesis;BP:xyloglucan metabolic process;CC:apoplast;CC:membrane;CC:cell wall;CC:integral component of membrane;CC:extracellular region;CC:integral component of plasma membrane;CC:plasma m…	K08235	E2.4.1.207	------	------
AT3G27210	Y-2	Uncharacterized protein At3g27210 [Source:UniProtKB/Swiss-Prot;Acc:Q9LK32]	0.5	-1.00051	3.11869e-17	1.77473e-14	yes	down	39.7	43.05	44.92	18.55	22.34	22.88	42.5567	21.2567	30.53	25.72	25.98	53.56	42.34	46.48	27.41	47.46	GO:000588	CC:plasma membrane;	------	------	------
AT5G14120	------	Major facilitator superfamily protein [Source:UniProtKB/TrEMBL;Acc:Q9FMT8]	2.669	1.41648	2.28178e-23	3.19625e-20	yes	up	56.37	62.95	45.1	136.4	130.75	169.13	54.8067	145.427	92.14	121.79	114.02	71.39	56.24	107.86	109.317	78.4967	GO:0005773;GO:0016021;GO:0016020;GO:000577	CC:vacuole;CC:integral component of membrane;CC:membrane;CC:vacuolar membrane;	------	------	------	------
AT2G44130	------	F-box/kelch-repeat protein At2g44130 [Source:UniProtKB/Swiss-Prot;Acc:O80582]	3.424	1.77571	1.10055e-17	7.42263e-15	yes	up	24.2	19.43	11.33	60.41	61.86	65.66	18.32	62.6433	39.37	55.48	59.43	23.76	13.61	32.83	51.4267	23.4	GO:2000762;GO:0005829;GO:000551	BP:regulation of phenylpropanoid metabolic process;CC:cytosol;MF:protein binding;	------	------	------	------
AT3G26510	------	Octicosapeptide/Phox/Bem1p family protein [Source:UniProtKB/TrEMBL;Acc:Q27GK5]	2.01	1.00753	5.5374e-17	2.58554e-14	yes	up	94.95	89.56	79.78	167.5	196.29	199.78	88.0967	187.857	111.07	133.18	135.56	118.88	86.5	135.82	126.603	113.733	GO:000551	MF:protein binding;	------	------	------	------
AT4G16563	------	Probable aspartyl protease At4g16563 [Source:UniProtKB/Swiss-Prot;Acc:Q940R4]	4.193	2.06812	1.33788e-16	5.66577e-14	yes	up	4.5	3.85	2.46	12.86	12.13	20.1	3.60333	15.03	4.63	5.05	8.11	6.56	2.43	10.4	5.93	6.46333	GO:0030163;GO:0006508;GO:0016021;GO:0009505;GO:0016787;GO:0004190;GO:000823	BP:protein catabolic process;BP:proteolysis;CC:integral component of membrane;CC:plant-type cell wall;MF:hydrolase activity;MF:aspartic-type endopeptidase activity;MF:peptidase activity;	------	------	------	------
AT2G47440	------	Tetratricopeptide repeat (TPR)-like superfamily protein [Source:UniProtKB/TrEMBL;Acc:O22266]	2.051	1.03648	1.82759e-14	6.05097e-12	yes	up	36.95	34.95	28.87	56.88	76.64	72.64	33.59	68.72	48.69	66.64	61.83	39.59	33.62	55.4	59.0533	42.87	GO:000551	MF:protein binding;	------	------	------	------
AT1G11380	------	At1g11380 [Source:UniProtKB/TrEMBL;Acc:Q8LFV5]	3.178	1.66796	1.4491e-13	3.9982e-11	yes	up	9.65	7.99	7.21	18.63	24.68	35.35	8.28333	26.22	11.88	16.9	20.85	13.3	9.32	21.3	16.5433	14.64	GO:0016021;GO:001602	CC:integral component of membrane;CC:membrane;	------	------	------	------
AT1G49130	------	B-box type zinc finger protein with CCT domain-containing protein [Source:UniProtKB/TrEMBL;Acc:F4I1N0]	2.034	1.02407	4.19464e-13	1.06089e-10	yes	up	19.39	15.83	17.35	30.87	34.85	41.01	17.5233	35.5767	35.43	36.49	31.14	28.92	18.03	36.87	34.3533	27.94	GO:0006355;GO:0005634;GO:0003700;GO:0008270;GO:000551	BP:regulation of transcription, DNA-templated;CC:nucleus;MF:transcription factor activity, sequence-specific DNA binding;MF:zinc ion binding;MF:protein binding;	------	------	------	------
AT1G23052	------	-	4.075	2.02685	5.98713e-13	1.4935e-10	yes	up	4.84	6.55	4.42	13.66	26.98	24.31	5.27	21.65	4.96	12.62	18.64	12.26	1.16	7.75	12.0733	7.05667	GO:0016021;GO:003122	CC:integral component of membrane;CC:anchored component of membrane;	------	------	------	------
AT5G19120	------	AT5g19120/T24G5_20 [Source:UniProtKB/TrEMBL;Acc:Q93VG3]	2.613	1.38584	6.69438e-13	1.64736e-10	yes	up	53.55	61.18	31.15	121.81	119.31	138.83	48.6267	126.65	90.07	147.23	119.55	64.02	43.49	103.46	118.95	70.3233	GO:0030163;GO:0071456;GO:0006508;GO:0016787;GO:0004190;GO:000823	BP:protein catabolic process;BP:cellular response to hypoxia;BP:proteolysis;MF:hydrolase activity;MF:aspartic-type endopeptidase activity;MF:peptidase activity;	------	------	------	------
AT4G27450	------	AT4g27450/F27G19_50 [Source:UniProtKB/TrEMBL;Acc:Q93V62]	2.926	1.54888	4.80096e-12	9.82308e-10	yes	up	17.43	18.02	13.25	29.29	54.53	58.5	16.2333	47.44	28.16	29.61	31.91	41.29	14.42	46.54	29.8933	34.0833	GO:0071456;GO:0005634;GO:0005886;GO:0005829;GO:0009506;GO:000551	BP:cellular response to hypoxia;CC:nucleus;CC:plasma membrane;CC:cytosol;CC:plasmodesma;MF:protein binding;	------	------	------	------
AT3G19680	------	Uncharacterized protein At3g19680 [Source:UniProtKB/TrEMBL;Acc:Q9LJM6]	2.215	1.14712	1.87351e-10	2.89123e-08	yes	up	114.68	96.95	69.05	159.27	228.64	232.35	93.56	206.753	118.17	139.84	159.57	108.86	49.68	140.65	139.193	99.73	GO:0009536;GO:000588	CC:plastid;CC:plasma membrane;	------	------	------	------
AT2G25200	------	At2g25200 [Source:UniProtKB/TrEMBL;Acc:Q9SIS2]	2.19	1.13106	2.12411e-10	3.1967e-08	yes	up	30.35	23.91	18.21	45.38	52.95	60.07	24.1567	52.8	27.14	36.16	39.97	24.72	15.15	31.99	34.4233	23.9533	GO:000815	BP:biological_process;	------	------	------	------
AT1G80440	------	F-box/kelch-repeat protein At1g80440 [Source:UniProtKB/Swiss-Prot;Acc:Q9M8L2]	2.177	1.12234	2.2234e-10	3.31869e-08	yes	up	76.53	71.94	45.7	114.91	156.22	150.75	64.7233	140.627	80.42	103.33	110.6	83.55	43.16	100.4	98.1167	75.7033	GO:0080037;GO:2000762;GO:0005829;GO:0019005;GO:000551	BP:negative regulation of cytokinin-activated signaling pathway;BP:regulation of phenylpropanoid metabolic process;CC:cytosol;CC:SCF ubiquitin ligase complex;MF:protein binding;	------	------	------	------
AT4G37240	------	HTH-type transcriptional regulator [Source:UniProtKB/TrEMBL;Acc:Q8LE56]	2.301	1.20251	1.17499e-09	1.47562e-07	yes	up	43.48	48.82	28.86	73.77	94.37	111.03	40.3867	93.0567	70.9	79.13	98.18	62.48	41.43	89.27	82.7367	64.3933	GO:0009620;GO:0005575;GO:000551	BP:response to fungus;CC:cellular_component;MF:protein binding;	------	------	------	------
AT3G50560	------	AT3g50560/T20E23_160 [Source:UniProtKB/TrEMBL;Acc:Q943Z4]	2.312	1.20941	8.32707e-09	8.42422e-07	yes	up	5.98	5.23	4.24	12.52	9.7	13.63	5.15	11.95	7.95	9.99	10.21	7.23	10.03	12.54	9.38333	9.93333	GO:0055114;GO:0005575;GO:0016021;GO:001602	BP:oxidation-reduction process;CC:cellular_component;CC:integral component of membrane;CC:membrane;	------	------	------	------
AT5G17640	------	At5g17640 [Source:UniProtKB/TrEMBL;Acc:Q9LF60]	2.008	1.00584	3.71059e-08	3.31225e-06	yes	up	6.21	6.71	6.94	10.11	14.37	15.24	6.62	13.24	9.09	12.43	11.67	10.6	7.81	11.26	11.0633	9.89	GO:0009651;GO:0009737;GO:0016021;GO:000367	BP:response to salt stress;BP:response to abscisic acid;CC:integral component of membrane;MF:molecular_function;	------	------	------	------
AT1G02610	------	RING/FYVE/PHD zinc finger superfamily protein [Source:UniProtKB/TrEMBL;Acc:F4HXK4]	3.62	1.85606	4.31852e-08	3.76269e-06	yes	up	7.37	3.94	4.12	10	18.55	26.3	5.14333	18.2833	8.19	9.41	11.27	16.52	4.99	18.45	9.62333	13.32	GO:0016567;GO:0016021;GO:0016020;GO:0004842;GO:000827	BP:protein ubiquitination;CC:integral component of membrane;CC:membrane;MF:ubiquitin-protein transferase activity;MF:zinc ion binding;	------	------	------	------
AT2G28120	------	At2g28120/F24D13.9 [Source:UniProtKB/TrEMBL;Acc:Q9ZUV4]	3.174	1.66614	8.68879e-08	7.03212e-06	yes	up	2.38	1.85	1.33	3.82	5.43	8.33	1.85333	5.86	2.99	3.6	3.66	2.38	1.23	5.08	3.41667	2.89667	GO:0016021;GO:0016020;GO:0005777;GO:000588	CC:integral component of membrane;CC:membrane;CC:peroxisome;CC:plasma membrane;	------	------	------	------
AT3G22620	------	Bifunctional inhibitor/lipid-transfer protein/seed storage 2S albumin superfamily protein [Source:UniProtKB/TrEMBL;Acc:Q9LJ85]	2.749	1.45875	4.24012e-07	2.81798e-05	yes	up	2.22	2.87	3.21	7.4	8.19	7.21	2.76667	7.6	3.81	3.51	2.81	5.53	2.83	7.5	3.37667	5.28667	GO:0031225;GO:0009941;GO:0016020;GO:000588	CC:anchored component of membrane;CC:chloroplast envelope;CC:membrane;CC:plasma membrane;	------	------	------	------
AT4G32350	------	Regulator of Vps4 activity in the MVB pathway protein [Source:UniProtKB/TrEMBL;Acc:Q8RXT2]	2.42	1.27501	5.16651e-07	3.34557e-05	yes	up	2.23	1.61	1.44	3.99	3.39	5.38	1.76	4.25333	4.26	3.85	3.22	2.26	2.32	4.59	3.77667	3.05667	GO:0015031;GO:0008104;GO:000367	BP:protein transport;BP:protein localization;MF:molecular_function;	------	------	------	------
AT5G37710	------	alpha/beta-Hydrolases superfamily protein [Source:TAIR;Acc:AT5G37710]	2.066	1.04661	3.21174e-06	0.000170513	yes	up	7.62	6.69	4.48	9.52	14.14	15.06	6.26333	12.9067	7.22	10.42	10.17	8.3	6.95	12.7	9.27	9.31667	GO:0016042;GO:0006629;GO:0005886;GO:001678	BP:lipid catabolic process;BP:lipid metabolic process;CC:plasma membrane;MF:hydrolase activity;	------	------	------	------
AT3G15450	------	AT3g15450/MJK13_11 [Source:UniProtKB/TrEMBL;Acc:Q9LE80]	3.303	1.72356	3.80167e-06	0.000198362	yes	up	101.85	103.11	58.12	197.44	281.28	389.04	87.6933	289.253	242.36	367.47	310.54	266.84	131.31	426.94	306.79	275.03	GO:000551	MF:protein binding;	------	------	------	------
AT1G02380	------	T6A9.7 protein [Source:UniProtKB/TrEMBL;Acc:Q9FZ23]	2.152	1.10542	3.91346e-06	0.000202455	yes	up	6.94	4.73	4.23	9.12	11.74	13.35	5.3	11.4033	6.67	7.38	11.32	5.5	3.5	6.97	8.45667	5.32333	GO:0008150;GO:0016021;GO:001602	BP:biological_process;CC:integral component of membrane;CC:membrane;	------	------	------	------
AT2G41800	------	At2g41800/T11A7.10 [Source:UniProtKB/TrEMBL;Acc:O22940]	2.255	1.17285	6.2091e-06	0.000303531	yes	up	2.45	4.78	2.89	6.92	7.43	8.38	3.37333	7.57667	1.26	3.37	1.12	6.03	1.4	3.87	1.91667	3.76667	GO:1902066;GO:0051511;GO:0005618;GO:0009505;GO:000950	BP:regulation of cell wall pectin metabolic process;BP:negative regulation of unidimensional cell growth;CC:cell wall;CC:plant-type cell wall;CC:plasmodesma;	------	------	------	------
AT3G15470	------	AT3g15470/MJK13_13 [Source:UniProtKB/TrEMBL;Acc:Q9LDG7]	2.002	1.00115	1.27226e-05	0.000541304	yes	up	2.43	2.34	1.46	4.26	4.88	3.32	2.07667	4.15333	3.56	6.4	6	3.43	5.78	4.79	5.32	4.66667	GO:0017137;GO:000551	MF:Rab GTPase binding;MF:protein binding;	K20241	WDR44, RAB11BP	------	------
AT3G62070	------	At3g62070 [Source:UniProtKB/TrEMBL;Acc:Q9M1R7]	2.304	1.20435	2.48674e-05	0.000965534	yes	up	11.56	7.94	4.98	15.01	17.83	23.64	8.16	18.8267	14.71	11.89	19.23	13.23	12.09	14.94	15.2767	13.42	GO:0008150;GO:000557	BP:biological_process;CC:cellular_component;	------	------	------	------
AT5G19190	------	Uncharacterized protein At5g19190/T24G5_90 [Source:UniProtKB/TrEMBL;Acc:Q8GYS0]	2.496	1.3195	4.42092e-05	0.00154817	yes	up	74.97	55.88	37.46	115.03	138.8	165.49	56.1033	139.773	87.33	116.5	118.95	66.29	51.03	98.87	107.593	72.0633	GO:000815	BP:biological_process;	------	------	------	------
AT1G78450	------	F3F9.4 [Source:UniProtKB/TrEMBL;Acc:Q9SYN6]	2.087	1.0614	6.36222e-05	0.00210647	yes	up	14.44	13.91	6.49	28.22	20.52	23.97	11.6133	24.2367	10.82	16.81	17.16	8.05	14.18	11.3	14.93	11.1767	GO:000815	BP:biological_process;	------	------	------	------
AT4G20820	------	Berberine bridge enzyme-like 18 [Source:UniProtKB/Swiss-Prot;Acc:Q9SVG5]	3.062	1.61445	6.75181e-05	0.00221932	yes	up	0.67	0.44	0.4	1.6	1.29	1.72	0.503333	1.53667	1.96	2.12	1.88	0.7	1.16	1.33	1.98667	1.06333	GO:0055114;GO:0005618;GO:0005576;GO:0050660;GO:0000166;GO:0071949;GO:001649	BP:oxidation-reduction process;CC:cell wall;CC:extracellular region;MF:flavin adenine dinucleotide binding;MF:nucleotide binding;MF:FAD binding;MF:oxidoreductase activity;	------	------	------	------
AT1G50040	------	F2J10.8 protein [Source:UniProtKB/TrEMBL;Acc:Q9LPM5]	4.512	2.17384	0.000148868	0.0042424	yes	up	4.96	3.46	1.32	11.16	12.8	19.78	3.24667	14.58	8.54	12.04	13.6	3.91	1.42	8.51	11.3933	4.61333	GO:000815	BP:biological_process;	------	------	------	------
AT3G03265	------	-	2.51	1.32773	0.000159101	0.00447003	yes	up	16.57	8.08	7.53	21.27	28.64	32.56	10.7267	27.49	26.42	43.57	50.51	18.86	22.8	22.78	40.1667	21.48	------	------	------	------	------	------
AT5G62280	------	At5g62280 [Source:UniProtKB/TrEMBL;Acc:Q9LVA8]	2.042	1.03021	0.000178663	0.00488507	yes	up	5.71	2.55	4.72	8.14	9.08	9.29	4.32667	8.83667	6.58	6.21	8.97	3.79	2.29	2.47	7.25333	2.85	GO:0008150;GO:000557	BP:biological_process;CC:cellular_component;	------	------	------	------
AT5G25240	------	Stress induced protein [Source:UniProtKB/TrEMBL;Acc:Q8GYN8]	3.2	1.67796	0.000245393	0.006402	yes	up	48.61	29.58	18.95	76	104.15	132.41	32.38	104.187	53.88	49.12	84.88	35.35	16.56	66.5	62.6267	39.47	GO:0008150;GO:000557	BP:biological_process;CC:cellular_component;	------	------	------	------
AT2G30930	------	Expressed protein [Source:UniProtKB/TrEMBL;Acc:O80858]	2.163	1.11321	0.00120618	0.0224129	yes	up	119.68	87.13	61.3	140.57	209.35	229.93	89.37	193.283	124.49	135.44	155.43	155.08	91.87	173.32	138.453	140.09	GO:0008150;GO:0009507;GO:0005777;GO:000588	BP:biological_process;CC:chloroplast;CC:peroxisome;CC:plasma membrane;	------	------	------	------
AT5G51950	------	AT5g51950/MSG15_3 [Source:UniProtKB/TrEMBL;Acc:Q94KD2]	3.044	1.606	0.00275668	0.0414526	yes	up	0.32	0.42	0.17	0.76	1.05	0.9	0.303333	0.903333	0.31	0.35	0.25	0.75	0.09	0.28	0.303333	0.373333	GO:0055114;GO:0016829;GO:0050660;GO:001661	BP:oxidation-reduction process;MF:lyase activity;MF:flavin adenine dinucleotide binding;MF:oxidoreductase activity, acting on CH-OH group of donors;	------	------	------	------
AT4G32480	------	AT4g32480/F8B4_180 [Source:UniProtKB/TrEMBL;Acc:Q9SUU4]	2.261	1.17674	0.00313657	0.0460992	yes	up	56.08	44.23	24.78	66.9	108.97	106.9	41.6967	94.2567	56.66	76.58	92.35	68.5	37.32	82.45	75.1967	62.7567	GO:007145	BP:cellular response to hypoxia;	------	------	------	------
AT3G03535	------	-	2.923	1.54763	2.62375e-09	2.8356e-06	yes	up	7.58	6.6	8.23	20.28	27.33	23.57	7.47	23.7267	17.02	13.39	16.3	4.31	9.46	4.87	15.57	6.21333	GO:0010224;GO:0009611;GO:0010193;GO:000950	BP:response to UV-B;BP:response to wounding;BP:response to ozone;CC:chloroplast;	------	------	------	------
AT3G02840	------	ARM repeat superfamily protein [Source:UniProtKB/TrEMBL;Acc:Q9M8S5]	2.086	1.06097	6.22683e-08	4.76925e-05	yes	up	38.61	45.15	57.41	122.87	79.68	112.31	47.0567	104.953	77.62	86.68	85.88	38.76	27.65	26.92	83.3933	31.11	GO:0010193;GO:0005737;GO:000563	BP:response to ozone;CC:cytoplasm;CC:nucleus;	------	------	------	------
AT5G06550	------	F-box protein At5g06550 [Source:UniProtKB/Swiss-Prot;Acc:Q67XX3]	2.995	1.58238	2.55519e-07	0.000125453	yes	up	1.18	1.38	1.49	3.17	5.29	4.53	1.35	4.33	3.59	3.12	2.75	3.49	4.45	2.97	3.15333	3.63667	GO:0043985;GO:0010030;GO:0005634;GO:0044212;GO:0000976;GO:0005515;GO:000098	BP:histone H4-R3 methylation;BP:positive regulation of seed germination;CC:nucleus;MF:transcription regulatory region DNA binding;MF:transcription regulatory region sequence-specific DNA binding;MF:protein binding;MF:core promoter proximal region sequence-specific DNA binding;	------	------	------	------
AT1G64110	------	p-loop containing nucleoside triphosphate hydrolases superfamily protein [Source:UniProtKB/TrEMBL;Acc:F4I5A3]	2.897	1.5347	8.78191e-07	0.000300279	yes	up	1.02	1.08	0.75	2.13	4.02	2.78	0.95	2.97667	0.71	0.95	1.34	1.52	1.03	0.52	1	1.02333	GO:0048235;GO:0005634;GO:0016787;GO:0016887;GO:000552	BP:pollen sperm cell differentiation;CC:nucleus;MF:hydrolase activity;MF:ATPase activity;MF:ATP binding;	------	------	------	------
AT5G39520	------	Uncharacterized protein At5g39520 [Source:UniProtKB/TrEMBL;Acc:Q0WW43]	5.417	2.43755	4.17777e-06	0.000941128	yes	up	0.45	0.72	0.65	3.95	1.95	4.54	0.606667	3.48	5.65	7.86	1.64	3.43	5.62	0.06	5.05	3.03667	GO:0010150;GO:0009737;GO:0009507;GO:000551	BP:leaf senescence;BP:response to abscisic acid;CC:chloroplast;MF:protein binding;	------	------	------	------
AT1G53900	------	Eukaryotic translation initiation factor 2B (eIF-2B) family protein [Source:TAIR;Acc:AT1G53900]	105.605	6.72254	8.52079e-06	0.00153579	yes	up	0	0	0	0.16	1.36	0.34	0	0.62	0.59	0.13	0	0.44	0.38	0.31	0.24	0.376667	GO:0006446;GO:0050790;GO:0044237;GO:0006413;GO:0006412;GO:0005851;GO:0005085;GO:000374	BP:regulation of translational initiation;BP:regulation of catalytic activity;BP:cellular metabolic process;BP:translational initiation;BP:translation;CC:eukaryotic translation initiation factor 2B complex;MF:guanyl-nucleotide exchange factor activity;MF:translation initiation factor activity;	K03239	EIF2B1	map03013	RNA transport
AT2G38790	------	Uncharacterized protein At2g38790 [Source:UniProtKB/TrEMBL;Acc:Q84JS8]	75.048	6.22973	3.53162e-05	0.00450823	yes	up	0	0	0	0.84	0.39	1.58	0	0.936667	1.26	2.1	1.49	0.7	0	0	1.61667	0.233333	GO:0008150;GO:000557	BP:biological_process;CC:cellular_component;	------	------	------	------
AT1G67920	------	At1g67920 [Source:UniProtKB/TrEMBL;Acc:Q9C9V8]	2.004	1.00296	0.000131459	0.0112878	yes	up	17.32	33.16	19.1	45.77	40.95	63.16	23.1933	49.96	40.25	33.85	36.42	26.54	32.31	16.45	36.84	25.1	GO:000815	BP:biological_process;	------	------	------	------
AT1G70640	------	At1g70640 [Source:UniProtKB/TrEMBL;Acc:Q9S843]	2.288	1.19383	0.000156709	0.0125551	yes	up	1.45	1.37	1.81	2.79	4.43	4.13	1.54333	3.78333	3.51	2.92	3.9	0.84	0.6	0.89	3.44333	0.776667	GO:000551	MF:protein binding;	------	------	------	------
AT1G19397	------	unknown protein; Ha. [Source:TAIR;Acc:AT1G19397]	15.531	3.95711	0.000256589	0.0179969	yes	up	0	0.3	0	2.7	2.1	0.81	0.1	1.87	0.83	1.13	1.28	2.31	1.96	0.15	1.08	1.47333	GO:0008150;GO:0016021;GO:0016020;GO:000367	BP:biological_process;CC:integral component of membrane;CC:membrane;MF:molecular_function;	------	------	------	------
AT1G12211	------	unknown protein; Ha. [Source:TAIR;Acc:AT1G12211]	2.569	1.36118	0.000427174	0.0259667	yes	up	0.55	0.94	0.29	1.66	1.85	1.39	0.593333	1.63333	0.73	1.22	1.13	1.1	1.32	0.96	1.02667	1.12667	GO:0009617;GO:0006952;GO:0008150;GO:0043531;GO:0003674;GO:000552	BP:response to bacterium;BP:defense response;BP:biological_process;MF:ADP binding;MF:molecular_function;MF:ATP binding;	K13459	RPS2	map04626	Plant-pathogen interaction
AT3G49210	------	O-acyltransferase (WSD1-like) family protein [Source:UniProtKB/TrEMBL;Acc:Q9M3B1]	2.059	1.0418	0.000585312	0.0311183	yes	up	1.47	1.53	1.09	2.66	2.82	3.75	1.36333	3.07667	2.42	3.75	3.13	3.31	3.22	2.91	3.1	3.14667	GO:0009737;GO:0045017;GO:0019432;GO:0009414;GO:0010025;GO:0009651;GO:0005794;GO:0005783;GO:0016021;GO:0016020;GO:0005886;GO:0047196;GO:0016740;GO:0016746;GO:000414	BP:response to abscisic acid;BP:glycerolipid biosynthetic process;BP:triglyceride biosynthetic process;BP:response to water deprivation;BP:wax biosynthetic process;BP:response to salt stress;CC:Golgi apparatus;CC:endoplasmic reticulum;CC:integral component of membrane;CC:membrane;CC:plasma membrane;MF:long-chain-alcohol O-fatty-acyltransferase activity;MF:transferase activity;MF:transferase activ…	------	------	------	------
AT1G56660	------	F25P12.91 protein [Source:UniProtKB/TrEMBL;Acc:Q9FXB5]	0.393	-1.34823	1.6752e-44	1.01684e-40	yes	down	113.69	124.7	119.17	44.2	44.17	49.83	119.187	46.0667	108.89	77.14	62.02	122.51	140.75	151.78	82.6833	138.347	GO:0008150;GO:000367	BP:biological_process;MF:molecular_function;	------	------	------
AT4G01360	------	BPS1-like protein [Source:UniProtKB/TrEMBL;Acc:F4JI15]	0.246	-2.0249	6.36185e-24	1.05318e-20	yes	down	19.28	16.6	18.56	3.11	4.87	5.38	18.1467	4.45333	12.51	9.97	8.1	23.99	13.52	23.01	10.1933	20.1733	GO:0009793;GO:007145	BP:embryo development ending in seed dormancy;BP:cellular response to hypoxia;	------	------	------
AT3G02840	------	ARM repeat superfamily protein [Source:UniProtKB/TrEMBL;Acc:Q9M8S5]	0.374	-1.41866	4.18751e-21	4.48557e-18	yes	down	85.88	86.68	77.62	26.92	27.65	38.76	83.3933	31.11	57.41	45.15	38.61	112.31	79.68	122.87	47.0567	104.953	GO:0010193;GO:0005737;GO:000563	BP:response to ozone;CC:cytoplasm;CC:nucleus;	------	------	------
AT5G59732	------	other RNA [Source:TAIR;Acc:AT5G59732]	0.446	-1.16443	3.46964e-17	1.91461e-14	yes	down	32.02	36.92	31.36	12.35	15.2	17.07	33.4333	14.8733	40.86	21.98	22.61	32.1	37.29	29.61	28.4833	33	GO:0015031;GO:0006887;GO:0005829;GO:0005634;GO:000014	BP:protein transport;BP:exocytosis;CC:cytosol;CC:nucleus;CC:exocyst;	------	------	------
AT2G30020	------	PP2C-type phosphatase AP2C1 [Source:UniProtKB/TrEMBL;Acc:F6LPR5]	0.496	-1.01021	3.7649e-17	2.01644e-14	yes	down	282.66	272.99	258.81	111.84	137.36	153.89	271.487	134.363	245.48	161.55	172.14	399.04	320.55	413.19	193.057	377.593	GO:0006470;GO:0009611;GO:0050832;GO:0009620;GO:0009738;GO:0106306;GO:0106307;GO:0005737;GO:0009536;GO:0005634;GO:0016787;GO:0016791;GO:0043169;GO:0004724;GO:0004722;GO:0004721;GO:0005515;GO:004687	BP:protein dephosphorylation;BP:response to wounding;BP:defense response to fungus;BP:response to fungus;BP:abscisic acid-activated signaling pathway;BP:old GO;BP:old GO;CC:cytoplasm;CC:plastid;CC:nucleus;MF:hydrolase activity;MF:phosphatase activity;MF:cation binding;MF:magnesium-dependent protein serine/threonine phosphatase activity;MF:protein serine/threonine phosphatase activity;MF:phosphopr…	K17506	PPM1L, PP2CE	------
AT5G03210	------	Arabidopsis thaliana genomic DNA, chromosome 5, P1 clone:MOK16 [Source:UniProtKB/TrEMBL;Acc:Q9FYM8]	0.332	-1.58881	4.70181e-17	2.31405e-14	yes	down	298.79	203.57	226.38	60.59	91.93	93.22	242.913	81.9133	174.01	116.41	146.4	242.26	258.45	256.78	145.607	252.497	GO:0051607;GO:0005829;GO:0005634;GO:001687	BP:defense response to virus;CC:cytosol;CC:nucleus;MF:ligase activity;	------	------	------
AT2G25460	------	CONTAINS InterPro DOMAIN/s: C2 calcium-dependent membrane targeting (InterPro:IPR000008); BEST Arabidopsis thaliana protein match is: unknown protein (TAIR:AT5G04860.1); Ha. [Source:TAIR;Acc:AT2G25460]	0.408	-1.29422	1.06275e-16	4.72018e-14	yes	down	10.16	12.8	9.73	4.04	4.52	4.77	10.8967	4.44333	14.41	11.23	7.74	13.01	15.88	20.93	11.1267	16.6067	------	------	------	------	------
AT5G65300	------	Uncharacterized protein At5g65300 [Source:UniProtKB/TrEMBL;Acc:Q9FKQ7]	0.41	-1.28551	6.68253e-16	2.64541e-13	yes	down	46.47	45.39	42.53	18.05	15.19	21.89	44.7967	18.3767	30.8	29.55	25.29	40.75	48.3	49.98	28.5467	46.3433	GO:0005777;GO:000551	CC:peroxisome;MF:protein binding;	------	------	------
AT1G50750	------	Plant mobile domain protein family [Source:TAIR;Acc:AT1G50750]	0.337	-1.57125	4.31218e-14	1.30875e-11	yes	down	14.71	18.31	12.97	5.22	5.2	5.5	15.33	5.30667	30.14	16.42	13.06	19.22	26.88	36.28	19.8733	27.46	GO:0008483;GO:001674	MF:transaminase activity;MF:transferase activity;	------	------	------
AT1G71000	------	Chaperone DnaJ-domain superfamily protein [Source:UniProtKB/TrEMBL;Acc:F4I8D6]	0.194	-2.36433	1.44443e-13	3.9982e-11	yes	down	8.76	8.37	6.02	1.98	1.09	1.39	7.71667	1.48667	1.56	1.12	3.2	2.52	1.65	2.45	1.96	2.20667	GO:0005737;GO:000563	CC:cytoplasm;CC:nucleus;	------	------	------
AT5G39785	------	Protein of unknown function (DUF1666) [Source:TAIR;Acc:AT5G39785]	0.495	-1.01426	2.23435e-13	6.07276e-11	yes	down	15.5	15.34	14.51	6.56	8.86	6.85	15.1167	7.42333	13.09	10.12	9.96	19.94	14.95	18.16	11.0567	17.6833	------	------	------	------	------
AT1G58420	------	At1g58420 [Source:UniProtKB/TrEMBL;Acc:Q9C647]	0.417	-1.26162	1.46712e-12	3.21955e-10	yes	down	37.4	39.07	40.5	11.92	17.43	19.47	38.99	16.2733	16.26	27.61	16.89	48.63	31.86	42.64	20.2533	41.0433	GO:000695	BP:defense response;	------	------	------
AT1G49450	------	F13F21.11 protein [Source:UniProtKB/TrEMBL;Acc:Q9XIB2]	0.317	-1.65941	1.52959e-11	2.90144e-09	yes	down	6.79	5.94	6.27	2.63	1.35	2.02	6.33333	2	5.08	3.89	3.68	5.29	4.7	4.45	4.21667	4.81333	GO:0008150;GO:0016021;GO:000551	BP:biological_process;CC:integral component of membrane;MF:protein binding;	------	------	------
AT2G27310	------	F-box protein At2g27310 [Source:UniProtKB/Swiss-Prot;Acc:Q9XIN8]	0.468	-1.09564	4.83422e-11	8.38392e-09	yes	down	67.01	64.8	59.87	24.28	26.39	38.67	63.8933	29.78	45.3	37.67	38.7	57.34	33.66	57.5	40.5567	49.5	GO:0008150;GO:0016021;GO:0016020;GO:000551	BP:biological_process;CC:integral component of membrane;CC:membrane;MF:protein binding;	------	------	------
AT1G70640	------	At1g70640 [Source:UniProtKB/TrEMBL;Acc:Q9S843]	0.226	-2.14788	6.37592e-11	1.0851e-08	yes	down	3.9	2.92	3.51	0.89	0.6	0.84	3.44333	0.776667	1.81	1.37	1.45	4.13	4.43	2.79	1.54333	3.78333	GO:000551	MF:protein binding;	------	------	------
AT4G29110	------	At4g29110 [Source:UniProtKB/TrEMBL;Acc:Q9SZE0]	0.43	-1.21702	9.6869e-11	1.54735e-08	yes	down	19.01	20.41	27.45	10.39	9.87	8.5	22.29	9.58667	7.9	8.5	8.72	13.35	13.92	10.72	8.37333	12.6633	GO:0010200;GO:000577	BP:response to chitin;CC:vacuole;	------	------	------
AT5G63130	------	At5g63130 [Source:UniProtKB/TrEMBL;Acc:Q9FML0]	0.424	-1.23753	2.68793e-10	3.88469e-08	yes	down	10.27	9.74	11.51	3.43	5.02	5.05	10.5067	4.5	6.51	8.73	4.94	10.12	9.62	9.98	6.72667	9.90667	GO:0071456;GO:000551	BP:cellular response to hypoxia;MF:protein binding;	------	------	------
AT3G62260	------	Probable protein phosphatase 2C 49 [Source:UniProtKB/Swiss-Prot;Acc:Q3EAF9]	0.478	-1.06638	4.01071e-10	5.45038e-08	yes	down	37.82	40.53	26.84	14.03	17	18.47	35.0633	16.5	44.24	27.02	29.87	68.75	53.3	64.19	33.71	62.08	GO:0006470;GO:0009651;GO:0005634;GO:0005829;GO:0106306;GO:0106307;GO:0016787;GO:0016791;GO:0043169;GO:0004724;GO:0004722;GO:0004721;GO:004687	BP:protein dephosphorylation;BP:response to salt stress;CC:nucleus;CC:cytosol;CC:old GO;CC:old GO;MF:hydrolase activity;MF:phosphatase activity;MF:cation binding;MF:magnesium-dependent protein serine/threonine phosphatase activity;MF:protein serine/threonine phosphatase activity;MF:phosphoprotein phosphatase activity;MF:metal ion binding;	K14803	PTC2_3	------
AT1G50745	------	Plant mobile domain protein [Source:UniProtKB/TrEMBL;Acc:A0A1P8AP45]	0.346	-1.53264	3.90409e-09	4.28274e-07	yes	down	7.95	7.63	6.02	2.57	3.26	1.65	7.2	2.49333	11.41	4.95	4.81	8.58	11.13	14.12	7.05667	11.2767	GO:000848	MF:transaminase activity;	------	------	------
AT3G18950	------	En/Spm-like transposon protein-like [Source:UniProtKB/TrEMBL;Acc:Q9LJ71]	0.499	-1.00209	8.29624e-09	8.42422e-07	yes	down	8.98	8.92	12.02	4.98	4.8	5.11	9.97333	4.96333	6.67	6.37	5.68	6.58	8.87	6.76	6.24	7.40333	GO:0008150;GO:000551	BP:biological_process;MF:protein binding;	------	------	------
AT5G45630	------	Putative uncharacterized protein [Source:UniProtKB/TrEMBL;Acc:Q9FK78]	0.464	-1.10806	2.28846e-08	2.13707e-06	yes	down	34.68	32.86	33.31	12.04	14.38	20.42	33.6167	15.6133	31.41	28.37	21.88	39.06	41.21	46.73	27.22	42.3333	GO:007145	BP:cellular response to hypoxia;	------	------	------
AT1G61340	------	F-box protein At1g61340 [Source:UniProtKB/Swiss-Prot;Acc:Q8GX77]	0.47	-1.08912	7.59408e-08	6.35582e-06	yes	down	21.5	18.43	19	6.87	11.28	10.57	19.6433	9.57333	17.94	12.87	12.72	24.99	25.01	27.23	14.51	25.7433	GO:0009737;GO:0009753;GO:0009617;GO:0009611;GO:0009751;GO:0006970;GO:0071456;GO:0009651;GO:0009961;GO:000551	BP:response to abscisic acid;BP:response to jasmonic acid;BP:response to bacterium;BP:response to wounding;BP:response to salicylic acid;BP:response to osmotic stress;BP:cellular response to hypoxia;BP:response to salt stress;BP:response to 1-aminocyclopropane-1-carboxylic acid;MF:protein binding;	------	------	------
AT5G54470	------	BBX29 [Source:UniProtKB/TrEMBL;Acc:A0A178UJV0]	0.333	-1.58641	1.71222e-06	9.89825e-05	yes	down	6.07	4.98	5.87	1.06	2.06	2.51	5.64	1.87667	2.62	1.41	2.38	5.3	3.3	2.93	2.13667	3.84333	GO:0009555;GO:0006355;GO:0071456;GO:0009409;GO:0044212;GO:0003700;GO:0000976;GO:0008270;GO:000551	BP:pollen development;BP:regulation of transcription, DNA-templated;BP:cellular response to hypoxia;BP:response to cold;MF:transcription regulatory region DNA binding;MF:transcription factor activity, sequence-specific DNA binding;MF:transcription regulatory region sequence-specific DNA binding;MF:zinc ion binding;MF:protein binding;	------	------	------
AT1G23205	------	At1g23205 [Source:UniProtKB/TrEMBL;Acc:O49297]	0.34	-1.5567	2.45031e-06	0.000135624	yes	down	9.22	14.13	6.67	2.16	3.76	4.27	10.0067	3.39667	13.7	16.8	10.79	5.19	11.57	7.19	13.7633	7.98333	GO:0043086;GO:0016021;GO:000485	BP:negative regulation of catalytic activity;CC:integral component of membrane;MF:enzyme inhibitor activity;	------	------	------
AT3G06890	------	At3g06890 [Source:UniProtKB/TrEMBL;Acc:Q9M910]	0.457	-1.13003	3.88367e-06	0.000201486	yes	down	14.87	17.74	14.6	6.95	5.37	9.29	15.7367	7.20333	20.68	17.32	12.77	13.11	19.33	19.72	16.9233	17.3867	GO:0008150;GO:0016021;GO:001602	BP:biological_process;CC:integral component of membrane;CC:membrane;	------	------	------
AT5G45670	------	GDSL esterase/lipase At5g45670 [Source:UniProtKB/Swiss-Prot;Acc:Q9FK75]	0.376	-1.41221	8.24566e-06	0.000385009	yes	down	2.56	4.21	4.35	1.89	1.14	1.22	3.70667	1.41667	6.47	7.41	5.3	3.37	16.87	9.43	6.39333	9.89	GO:0006629;GO:0016042;GO:0005576;GO:0016787;GO:001678	BP:lipid metabolic process;BP:lipid catabolic process;CC:extracellular region;MF:hydrolase activity;MF:hydrolase activity, acting on ester bonds;	------	------	------
AT2G17660	------	At2g17660 [Source:UniProtKB/TrEMBL;Acc:Q9SEY4]	0.317	-1.65728	9.90745e-06	0.000442193	yes	down	7.11	10.09	9.25	2.83	2.9	2.72	8.81667	2.81667	14.37	5.31	7.42	16.11	9.15	10.5	9.03333	11.92	GO:0002758;GO:0005886;GO:000367	BP:innate immune response-activating signal transduction;CC:plasma membrane;MF:molecular_function;	------	------	------
AT1G36622	------	Transmembrane protein [Source:UniProtKB/TrEMBL;Acc:Q1G3E7]	0.293	-1.77323	1.43231e-05	0.000603758	yes	down	3.07	5.11	4.97	0.69	1.8	1.35	4.38333	1.28	2.11	2.4	1.62	5.7	2.33	5.51	2.04333	4.51333	GO:0008299;GO:0010236;GO:0009570;GO:0016021;GO:0009536;GO:0009507;GO:0052924;GO:0046872;GO:0016740;GO:005034	BP:isoprenoid biosynthetic process;BP:plastoquinone biosynthetic process;CC:chloroplast stroma;CC:integral component of membrane;CC:plastid;CC:chloroplast;MF:all-trans-nonaprenyl-diphosphate synthas;MF:metal ion binding;MF:transferase activity;MF:trans-octaprenyltranstransferase activity;	K05356	SPS, sds	map00900
AT5G15190	------	At5g15190 [Source:UniProtKB/TrEMBL;Acc:Q8GW49]	0.478	-1.06587	1.89737e-05	0.000766099	yes	down	16.59	10.89	12.12	4.77	6.44	7.38	13.2	6.19667	11.41	10.37	8.77	20.95	20.66	24.11	10.1833	21.9067	GO:0008150;GO:000950	BP:biological_process;CC:chloroplast;	------	------	------
AT5G38700	------	Cotton fiber protein [Source:UniProtKB/TrEMBL;Acc:Q570M0]	0.199	-2.32871	2.51154e-05	0.000971024	yes	down	1.64	1.8	1.74	0.28	0.46	0.28	1.72667	0.34	0.81	1.01	0.5	1.14	0.84	2.03	0.773333	1.33667	GO:000815	BP:biological_process;	------	------	------
AT3G03535	------	-	0.396	-1.33685	3.95285e-05	0.00140314	yes	down	16.3	13.39	17.02	4.87	9.46	4.31	15.57	6.21333	8.23	6.6	7.58	23.57	27.33	20.28	7.47	23.7267	GO:0010224;GO:0009611;GO:0010193;GO:000950	BP:response to UV-B;BP:response to wounding;BP:response to ozone;CC:chloroplast;	------	------	------
AT1G76240	------	At1g76240 [Source:UniProtKB/TrEMBL;Acc:Q501A3]	0.366	-1.4517	0.00011945	0.00352542	yes	down	3.78	3.08	3	0.88	1	1.73	3.28667	1.20333	2.83	2.54	3.26	2.33	1.73	1.82	2.87667	1.96	------	------	------	------	------
AT4G35070	------	At4g35070 [Source:UniProtKB/TrEMBL;Acc:Q66GR4]	0.483	-1.0485	0.000169228	0.00467331	yes	down	3.28	3.45	3.91	1.51	1.83	1.72	3.54667	1.68667	1.89	2.94	2.06	2.11	3.19	1.88	2.29667	2.39333	GO:0016567;GO:0046872;GO:000484	BP:protein ubiquitination;MF:metal ion binding;MF:ubiquitin-protein transferase activity;	K19042	BOI	------
AT5G01215	------	other RNA [Source:TAIR;Acc:AT5G01215]	0.483	-1.04895	0.000180473	0.00491978	yes	down	5.27	5.46	4.49	2.27	1.77	3.54	5.07333	2.52667	3.73	7.17	2.77	3.6	10.98	5.76	4.55667	6.78	GO:001674	MF:transferase activity, transferring acyl groups other than amino-acyl groups;	------	------	------
AT5G37550	------	At5g37550 [Source:UniProtKB/TrEMBL;Acc:Q9FGI2]	0.438	-1.19045	0.0003403	0.00835157	yes	down	4.34	4.12	3.23	1.32	1.86	1.94	3.89667	1.70667	2	1.74	1.82	2.86	3.13	1.6	1.85333	2.53	GO:000815	BP:biological_process;	------	------	------
AT3G56790	------	RNA splicing factor-like protein [Source:UniProtKB/TrEMBL;Acc:Q9LES8]	0.361	-1.47153	0.000500668	0.0114107	yes	down	14.21	10	7.61	1.66	6.02	3.97	10.6067	3.88333	10.74	6.93	5.22	7.24	10.96	16.74	7.63	11.6467	GO:0000398;GO:004654	BP:mRNA splicing, via spliceosome;CC:U4/U6 x U5 tri-snRNP complex;	K12843	PRPF3, PRP3	map03040
AT3G15536	------	Unknown gene [Source:TAIR;Acc:AT3G15536]	0.466	-1.10295	0.000508131	0.0115088	yes	down	31.61	52.99	71.49	14.63	33.66	25.14	52.03	24.4767	8.89	46.77	16.73	56.96	32	29.4	24.13	39.4533	GO:001602	CC:integral component of membrane;	------	------	------
AT1G07367	------	-	0.499	-1.00211	0.00064181	0.013766	yes	down	3.6	3.99	6.52	1.87	2.66	2.5	4.70333	2.34333	1.33	2.21	2.28	1.55	2.66	2.96	1.94	2.39	------	------	------	------	------
AT5G54700	------	Ankyrin repeat family protein [Source:UniProtKB/TrEMBL;Acc:F4K1T9]	0.334	-1.58348	0.000664244	0.0142137	yes	down	0.9	1.4	1.88	0.65	0.22	0.52	1.39333	0.463333	1.19	1.61	0.84	0.81	1.89	1.91	1.21333	1.53667	GO:0008150;GO:0016021;GO:0016020;GO:000551	BP:biological_process;CC:integral component of membrane;CC:membrane;MF:protein binding;	------	------	------
AT5G48290	------	Heavy metal transport/detoxification superfamily protein [Source:TAIR;Acc:AT5G48290]	0.269	-1.89476	0.00077568	0.0160149	yes	down	1.2	4.03	4.11	0.49	0.96	1.06	3.11333	0.836667	0.31	0.89	0.86	0.72	0.17	0.46	0.686667	0.45	GO:004687	MF:metal ion binding;	------	------	------
AT4G23015	------	Transmembrane protein [Source:UniProtKB/TrEMBL;Acc:A0A1P8B735]	0.426	-1.22945	0.00238848	0.0372064	yes	down	47	37.17	48.98	12.66	22.2	23.69	44.3833	19.5167	42.01	19.44	31.92	38.86	52.23	51.05	31.1233	47.38	GO:0008643;GO:0072334;GO:0055085;GO:0030176;GO:0016021;GO:0016020;GO:0030173;GO:0015297;GO:0022857;GO:000545	BP:carbohydrate transport;BP:UDP-galactose transmembrane transport;BP:transmembrane transport;CC:integral component of endoplasmic reticulum membrane;CC:integral component of membrane;CC:membrane;CC:integral component of Golgi membrane;MF:antiporter activity;MF:transmembrane transporter activity;MF:UDP-galactose transmembrane transporter activity;	K15277	SLC35B3, PAPST2	------
AT5G49920	------	At5g49920 [Source:UniProtKB/TrEMBL;Acc:Q9LTX8]	0.325	-1.62368	0.00242938	0.037637	yes	down	1.52	1.44	1	0.29	0.31	0.68	1.32	0.426667	0.56	0.34	0.66	0.77	0.68	0.7	0.52	0.716667	GO:000551	MF:protein binding;	------	------	------
AT1G16515	------	unknown protein; Ha. [Source:TAIR;Acc:AT1G16515]	0.49	-1.02821	0.00244613	0.0377173	yes	down	17.08	8.01	10.17	5.23	6.65	5.57	11.7533	5.81667	9.5	9.68	12.13	15.02	18.5	8.42	10.4367	13.98	GO:0016021;GO:001602	CC:integral component of membrane;CC:membrane;	------	------	------
AT2G14290	------	F-box protein At2g14290 [Source:UniProtKB/Swiss-Prot;Acc:Q9ZQ60]	0.368	-1.44408	0.00260093	0.0396011	yes	down	1.82	1.92	1.41	0.84	0.34	0.71	1.71667	0.63	1.82	1.45	1.24	2.01	1.89	2.49	1.50333	2.13	GO:000551	MF:protein binding;	K10206	E2.6.1.83	map00300
AT2G35637	------	other RNA [Source:TAIR;Acc:AT2G35637]	0.472	-1.08236	0.00275518	0.0414526	yes	down	3.31	2.71	3.25	0.71	1.93	1.33	3.09	1.32333	1.91	2.18	3.34	2.31	2.76	4.02	2.47667	3.03	GO:0006355;GO:0016021;GO:0003700;GO:000367	BP:regulation of transcription, DNA-templated;CC:integral component of membrane;MF:transcription factor activity, sequence-specific DNA binding;MF:DNA binding;	------	------	------
AT3G41768	------	rRNA [Source:TAIR;Acc:AT3G41768]	0.474	-1.07843	4.73011e-13	2.2643e-09	yes	down	1464.95	1732.12	2007.27	851.08	776.35	1002.74	1734.78	876.723	881.04	1080.18	927.15	1026.08	1237.18	2031.97	962.79	1431.74	------	------	------	------	------
AT2G01020	------	rRNA [Source:TAIR;Acc:AT2G01020]	0.331	-1.59504	9.05074e-11	1.47567e-07	yes	down	2249.62	1903.3	2564.59	808.31	860.34	1066.8	2239.17	911.817	1012.99	938.19	1083.37	1139.17	1539.95	2751.18	1011.52	1810.1	------	------	------	------	------
AT3G41979	------	rRNA [Source:TAIR;Acc:AT3G41979]	0.331	-1.59504	9.05074e-11	1.47567e-07	yes	down	2249.62	1903.3	2564.59	808.31	860.34	1066.8	2239.17	911.817	1012.99	938.19	1083.37	1139.17	1539.95	2751.18	1011.52	1810.1	------	------	------	------	------
AT5G17522	------	Phosphoglucosamine mutase family protein [Source:UniProtKB/TrEMBL;Acc:A0A1P8BC41]	0.006	-7.29277	2.43812e-08	2.12205e-05	yes	down	7.49	6.74	6.33	0	0	0	6.85333	0	2.39	0	1.65	0	3.7	0	1.34667	1.23333	GO:0005975;GO:0009570;GO:0005829;GO:0009507;GO:0004615;GO:001686	BP:carbohydrate metabolic process;CC:chloroplast stroma;CC:cytosol;CC:chloroplast;MF:phosphomannomutase activity;MF:intramolecular transferase activity, phosphotransferases;	------	------	------
AT5G62280	------	At5g62280 [Source:UniProtKB/TrEMBL;Acc:Q9LVA8]	0.367	-1.44611	1.46979e-06	0.000426904	yes	down	8.97	6.21	6.58	2.47	2.29	3.79	7.25333	2.85	4.72	2.55	5.71	9.29	9.08	8.14	4.32667	8.83667	GO:0008150;GO:000557	BP:biological_process;CC:cellular_component;	------	------	------
AT2G44130	------	F-box/kelch-repeat protein At2g44130 [Source:UniProtKB/Swiss-Prot;Acc:O80582]	0.428	-1.22355	2.74323e-06	0.000682174	yes	down	59.43	55.48	39.37	32.83	13.61	23.76	51.4267	23.4	11.33	19.43	24.2	65.66	61.86	60.41	18.32	62.6433	GO:2000762;GO:0005829;GO:000551	BP:regulation of phenylpropanoid metabolic process;CC:cytosol;MF:protein binding;	------	------	------
AT5G46730	------	Glycine-rich protein [Source:UniProtKB/TrEMBL;Acc:Q7Y218]	0.47	-1.08784	5.29986e-06	0.00110306	yes	down	8.88	11.53	10.41	5.6	3.75	5.88	10.2733	5.07667	9.58	11.88	4.21	8.73	7.83	8.05	8.55667	8.20333	GO:0008150;GO:000367	BP:biological_process;MF:molecular_function;	------	------	------
AT3G24460	------	AT3g24470/MXP5_4 [Source:UniProtKB/TrEMBL;Acc:Q8VZI4]	0.386	-1.37329	4.67326e-05	0.00543003	yes	down	2.4	2.96	1.69	1.12	0.93	0.84	2.35	0.963333	0.97	1.11	1.63	1.51	4.21	1.29	1.23667	2.33667	GO:0016021;GO:001602	CC:integral component of membrane;CC:membrane;	------	------	------
AT3G03265	------	-	0.485	-1.04465	0.000168221	0.0132555	yes	down	50.51	43.57	26.42	22.78	22.8	18.86	40.1667	21.48	7.53	8.08	16.57	32.56	28.64	21.27	10.7267	27.49	------	------	------	------	------
AT3G03145	------	-	0.314	-1.67088	0.000220073	0.0159017	yes	down	11.8	11	11.58	1.72	6.15	4.07	11.46	3.98	4.06	9.6	8.57	9.73	3.51	8.23	7.41	7.15667	------	------	------	------	------
AT1G08592	------	Potential natural antisense gene, locus overlaps with AT1G08590 [Source:TAIR;Acc:AT1G08592]	0.331	-1.59464	0.000403078	0.0249778	yes	down	0.73	1.03	0.8	0.27	0.86	0.2	0.853333	0.443333	0.18	0.66	0	1.21	0.95	0.99	0.28	1.05	GO:0009755;GO:0010067;GO:0010087;GO:0030154;GO:0016021;GO:0005886;GO:0004674;GO:0004672;GO:000552	BP:hormone-mediated signaling pathway;BP:procambium histogenesis;BP:phloem or xylem histogenesis;BP:cell differentiation;CC:integral component of membrane;CC:plasma membrane;MF:protein serine/threonine kinase activity;MF:protein kinase activity;MF:ATP binding;	------	------	------
AT3G26960	------	Pollen Ole e 1 allergen and extensin family protein [Source:UniProtKB/TrEMBL;Acc:F4JEV5]	0.488	-1.03554	0.000419726	0.0255953	yes	down	10	8.39	4.77	4.37	4.08	3.62	7.72	4.02333	6.14	14.83	10.42	13.88	7.17	14.69	10.4633	11.9133	GO:000815	BP:biological_process;	------	------	------
AT1G20070	------	T20H2.15 protein [Source:UniProtKB/TrEMBL;Acc:Q9LNT3]	0.269	-1.89474	0.000659314	0.033846	yes	down	4.4	2.71	3.57	1.93	0.89	0.21	3.56	1.01	1.06	1.77	0.64	0.75	0	2.09	1.15667	0.946667	GO:000815	BP:biological_process;	------	------	------
AT4G25780	------	CAP (Cysteine-rich secretory proteins, Antigen 5, and Pathogenesis-related 1 protein) superfamily protein [Source:UniProtKB/TrEMBL;Acc:Q9SW05]	0.466	-1.10098	0.00069356	0.0346553	yes	down	5.76	3.56	4.6	2.11	2.47	2.41	4.64	2.33	2.54	1.53	3.16	3.18	3.46	1.87	2.41	2.83667	GO:0009607;GO:0006952;GO:0008150;GO:0005615;GO:0005576;GO:000367	BP:response to biotic stimulus;BP:defense response;BP:biological_process;CC:extracellular space;CC:extracellular region;MF:molecular_function;	------	------	------
AT2G27420	------	Cysteine proteinases superfamily protein [Source:UniProtKB/TrEMBL;Acc:Q9ZQH7]	0.434	-1.20414	0.00120554	0.0498567	yes	down	2.84	2.89	2.04	1.21	1.26	1.13	2.59	1.2	1.61	3.39	2.01	1.53	2.86	1.41	2.33667	1.93333	GO:0051603;GO:0006508;GO:0005615;GO:0005764;GO:0016787;GO:0004197;GO:0008233;GO:000823	BP:proteolysis involved in cellular protein catabolic process;BP:proteolysis;CC:extracellular space;CC:lysosome;MF:hydrolase activity;MF:cysteine-type endopeptidase activity;MF:peptidase activity;MF:cysteine-type peptidase activity;	------	------	------

## Sheet: S3A
Table S3A Genes differentially upregulated in response to Cd treatment in StWRKY6-OE line
Gene_id	Gene name	Gene description	FC(OE/WT)	Log2FC(OE/WT)	Pvalue	Padjust	Significant	Regulate	WT(cd)	OE(cd)	WT(control)	OE(control)	GO_id	GO_term	KO_id	KO_name	Pathway_id	Pathway_definition
AT2G39350	ABCG1	ABC transporter G family member 1 [Source:UniProtKB/Swiss-Prot;Acc:O80946]	2.041	1.02903	0.000261554	0.00676548	yes	up	1.11667	2.26667	1.02	1.50333	GO:0010208;GO:0009624;GO:0055085;GO:0016021;GO:0016020;GO:0005886;GO:0042626;GO:0016887;GO:0000166;GO:000552	BP:pollen wall assembly;BP:response to nematode;BP:transmembrane transport;CC:integral component of membrane;CC:membrane;CC:plasma membrane;MF:ATPase activity, coupled to transmembrane movement of substances;MF:ATPase activity;MF:nucleotide binding;MF:ATP binding;	------	------	------	------
AT5G65390	AGP7	Classical arabinogalactan protein 7 [Source:UniProtKB/Swiss-Prot;Acc:Q8LG54]	2.438	1.28591	5.08954e-05	0.00174347	yes	up	4.90667	11.9567	11.2167	10.3567	GO:0031225;GO:0016020;GO:000588	CC:anchored component of membrane;CC:membrane;CC:plasma membrane;	------	------	------	------
AT1G62180	APR(2)	5'-adenylylsulfate reductase 2, chloroplastic [Source:UniProtKB/Swiss-Prot;Acc:P92981]	2.061	1.04338	6.53411e-14	1.95059e-11	yes	up	50.9033	104.437	96.1767	66.31	GO:0008652;GO:0019419;GO:0019344;GO:0019379;GO:0045454;GO:0000103;GO:0055114;GO:0009536;GO:0009570;GO:0005623;GO:0009507;GO:0033741;GO:0009973;GO:0003824;GO:0016671;GO:0005515;GO:0004604;GO:001649	BP:cellular amino acid biosynthetic process;BP:sulfate reduction;BP:cysteine biosynthetic process;BP:sulfate assimilation, phosphoadenylyl sulfate reduction by phosphoadenylyl-sulfate reductas;BP:cell redox homeostasis;BP:sulfate assimilation;BP:oxidation-reduction process;CC:plastid;CC:chloroplast stroma;CC:cell;CC:chloroplast;MF:adenylyl-sulfate reductas;MF:adenylyl-sulfate reductase activity;M…	K05907	APR	map00920	Sulfur metabolism
AT4G21990	APR(3)	5'-adenylylsulfate reductase 3, chloroplastic [Source:UniProtKB/Swiss-Prot;Acc:P92980]	2.038	1.02684	7.40159e-13	1.79711e-10	yes	up	70.0167	142.237	131.7	101.98	GO:0008652;GO:0019419;GO:0019344;GO:0045454;GO:0000103;GO:0055114;GO:0009536;GO:0005623;GO:0009507;GO:0051539;GO:0046872;GO:0051536;GO:0033741;GO:0009973;GO:0003824;GO:0016671;GO:001649	BP:cellular amino acid biosynthetic process;BP:sulfate reduction;BP:cysteine biosynthetic process;BP:cell redox homeostasis;BP:sulfate assimilation;BP:oxidation-reduction process;CC:plastid;CC:cell;CC:chloroplast;MF:4 iron, 4 sulfur cluster binding;MF:metal ion binding;MF:iron-sulfur cluster binding;MF:adenylyl-sulfate reductas;MF:adenylyl-sulfate reductase activity;MF:catalytic activity;MF:oxido…	K05907	APR	map00920	Sulfur metabolism
AT3G47340	ASN1	DIN6 [Source:UniProtKB/TrEMBL;Acc:A0A178VBT4]	3.624	1.85749	8.11299e-09	8.29986e-07	yes	up	1.04667	3.81	5.62667	5.59	GO:0008652;GO:0006529;GO:0009750;GO:0043617;GO:0070981;GO:0006541;GO:0009744;GO:0009063;GO:0009646;GO:0009749;GO:0005829;GO:0000166;GO:0004066;GO:0016874;GO:000552	BP:cellular amino acid biosynthetic process;BP:asparagine biosynthetic process;BP:response to fructose;BP:cellular response to sucrose starvation;BP:L-asparagine biosynthetic process;BP:glutamine metabolic process;BP:response to sucrose;BP:cellular amino acid catabolic process;BP:response to absence of light;BP:response to glucose;CC:cytosol;MF:nucleotide binding;MF:asparagine synthas;MF:ligase a…	K01953	asnB, ASNS	map00250	Alanine, aspartate and glutamate metabolism
AT4G16590	ATCSLA01	cellulose synthase-like A01 [Source:TAIR;Acc:AT4G16590]	5.693	2.50911	2.79052e-09	3.2574e-07	yes	up	0.41	2.34333	0.84	0.213333	GO:0097502;GO:0071555;GO:0005794;GO:0016021;GO:0016020;GO:0000139;GO:0047259;GO:0016740;GO:0051753;GO:001675	BP:mannosylation;BP:cell wall organization;CC:Golgi apparatus;CC:integral component of membrane;CC:membrane;CC:Golgi membrane;MF:glucomannan 4-beta-mannosyltransferase activity;MF:transferase activity;MF:mannan synthase activity;MF:transferase activity, transferring glycosyl groups;	K13680	CSLA	------	------
AT1G49200	ATL75	RING-H2 finger protein ATL75 [Source:UniProtKB/Swiss-Prot;Acc:Q94BY6]	2.061	1.04302	5.05872e-07	3.30177e-05	yes	up	8.79667	18.18	13.07	11.77	GO:0016567;GO:0016021;GO:0016020;GO:0016740;GO:0046872;GO:000484	BP:protein ubiquitination;CC:integral component of membrane;CC:membrane;MF:transferase activity;MF:metal ion binding;MF:ubiquitin-protein transferase activity;	K19040	ATL76S	------	------
AT3G18773	ATL77	RING-H2 finger protein ATL77 [Source:UniProtKB/Swiss-Prot;Acc:Q9LS99]	3.004	1.58702	3.39055e-15	1.26004e-12	yes	up	5.74667	17.2533	12.56	5.92333	GO:0016567;GO:0016021;GO:0016020;GO:0016740;GO:004687	BP:protein ubiquitination;CC:integral component of membrane;CC:membrane;MF:transferase activity;MF:metal ion binding;	K19040	ATL76S	------	------
AT3G56200	AVT6C	Amino acid transporter AVT6C [Source:UniProtKB/Swiss-Prot;Acc:Q9LYM2]	2.111	1.0782	1.05209e-12	2.44512e-10	yes	up	15.7533	33.18	23.4267	21.1633	GO:0006865;GO:0003333;GO:0016020;GO:0016021;GO:0015171;GO:002285	BP:amino acid transport;BP:amino acid transmembrane transport;CC:membrane;CC:integral component of membrane;MF:amino acid transmembrane transporter activity;MF:transmembrane transporter activity;	------	------	------	------
AT4G15210	BAM5	Beta-amylase 5 [Source:UniProtKB/Swiss-Prot;Acc:P25853]	3.78	1.91844	0.00157671	0.0272667	yes	up	2.98333	11.16	2.71333	4.05	GO:0005975;GO:0080027;GO:0005983;GO:0000272;GO:0008152;GO:0005737;GO:0099503;GO:0005829;GO:0016787;GO:0016161;GO:0016798;GO:010222	BP:carbohydrate metabolic process;BP:response to herbivore;BP:starch catabolic process;BP:polysaccharide catabolic process;BP:metabolic process;CC:cytoplasm;CC:secretory vesicle;CC:cytosol;MF:hydrolase activity;MF:beta-amylase activity;MF:hydrolase activity, acting on glycosyl bonds;MF:amylopectin maltohydrolase activity;	K01177	E3.2.1.2	map00500	Starch and sucrose metabolism
AT4G39070	BBX20	B-box zinc finger protein 20 [Source:UniProtKB/Swiss-Prot;Acc:Q0IGM7]	2.856	1.51389	3.70187e-09	4.11043e-07	yes	up	2.45667	7.01667	5.55667	5.56333	GO:0010200;GO:0009741;GO:0080167;GO:0006355;GO:2000306;GO:1900458;GO:0009640;GO:0005634;GO:0044212;GO:0003700;GO:0000976;GO:0008270;GO:0005515;GO:004687	BP:response to chitin;BP:response to brassinosteroid;BP:response to karrikin;BP:regulation of transcription, DNA-templated;BP:positive regulation of photomorphogenesis;BP:negative regulation of brassinosteroid mediated signaling pathway;BP:photomorphogenesis;CC:nucleus;MF:transcription regulatory region DNA binding;MF:transcription factor activity, sequence-specific DNA binding;MF:transcription r…	------	------	------	------
AT1G73830	BEE3	Transcription factor BEE 3 [Source:UniProtKB/Swiss-Prot;Acc:Q8GWK7]	2.528	1.33807	1.33198e-09	1.65002e-07	yes	up	10.3533	26.1667	14.0367	13.3833	GO:0006355;GO:0006351;GO:0005634;GO:0003700;GO:0005515;GO:0003677;GO:004698	BP:regulation of transcription, DNA-templated;BP:transcription, DNA-templated;CC:nucleus;MF:transcription factor activity, sequence-specific DNA binding;MF:protein binding;MF:DNA binding;MF:protein dimerization activity;	------	------	------	------
AT4G34530	BHLH63	CIB1 [Source:UniProtKB/TrEMBL;Acc:A0A178V495]	3.067	1.61693	9.67436e-13	2.28792e-10	yes	up	5.16667	15.85	9.98333	11.2333	GO:0009637;GO:0006355;GO:0045824;GO:0006351;GO:0009908;GO:0009911;GO:0016021;GO:0005634;GO:0003700;GO:0005515;GO:0003677;GO:004698	BP:response to blue light;BP:regulation of transcription, DNA-templated;BP:negative regulation of innate immune response;BP:transcription, DNA-templated;BP:flower development;BP:positive regulation of flower development;CC:integral component of membrane;CC:nucleus;MF:transcription factor activity, sequence-specific DNA binding;MF:protein binding;MF:DNA binding;MF:protein dimerization activity;	------	------	------	------
AT5G67480	BT4	BTB and TAZ domain protein 4 [Source:TAIR;Acc:AT5G67480]	2.298	1.20049	0.000515049	0.0116221	yes	up	101.073	227.16	145.937	179.897	GO:0009733;GO:0009751;GO:0009753;GO:0006355;GO:0009739;GO:0042542;GO:0009611;GO:0016567;GO:0009651;GO:0005737;GO:0005774;GO:0042025;GO:0005634;GO:0004402;GO:0003712;GO:0005516;GO:0005515;GO:0046872;GO:000827	BP:response to auxin;BP:response to salicylic acid;BP:response to jasmonic acid;BP:regulation of transcription, DNA-templated;BP:response to gibberellin;BP:response to hydrogen peroxide;BP:response to wounding;BP:protein ubiquitination;BP:response to salt stress;CC:cytoplasm;CC:vacuolar membrane;CC:host cell nucleus;CC:nucleus;MF:histone acetyltransferase activity;MF:transcription cofactor activi…	------	------	------	------
AT5G49360	BXL1	Beta-D-xylosidase 1 [Source:UniProtKB/Swiss-Prot;Acc:Q9FGY1]	4.086	2.03084	2.74966e-05	0.00104533	yes	up	13.69	55.63	36.74	41.3233	GO:0010214;GO:0005975;GO:0008152;GO:0031222;GO:0045493;GO:0009536;GO:0048046;GO:0005576;GO:0009505;GO:0046556;GO:0016787;GO:0016798;GO:0009044;GO:000455	BP:seed coat development;BP:carbohydrate metabolic process;BP:metabolic process;BP:arabinan catabolic process;BP:xylan catabolic process;CC:plastid;CC:apoplast;CC:extracellular region;CC:plant-type cell wall;MF:alpha-L-arabinofuranosidase activity;MF:hydrolase activity;MF:hydrolase activity, acting on glycosyl bonds;MF:xylan 1,4-beta-xylosidase activity;MF:hydrolase activity, hydrolyzing O-glycos…	------	------	------	------
AT1G02640	BXL2	Probable beta-D-xylosidase 2 [Source:UniProtKB/Swiss-Prot;Acc:Q94KD8]	2.476	1.30789	1.82238e-05	0.000739099	yes	up	1.78	4.38	3.43333	3.00667	GO:0005975;GO:0008152;GO:0031222;GO:0045493;GO:0005576;GO:0009505;GO:0016787;GO:0046556;GO:0016798;GO:0009044;GO:000455	BP:carbohydrate metabolic process;BP:metabolic process;BP:arabinan catabolic process;BP:xylan catabolic process;CC:extracellular region;CC:plant-type cell wall;MF:hydrolase activity;MF:alpha-L-arabinofuranosidase activity;MF:hydrolase activity, acting on glycosyl bonds;MF:xylan 1,4-beta-xylosidase activity;MF:hydrolase activity, hydrolyzing O-glycosyl compounds;	------	------	------	------
AT5G01810	CIPK15	CBL-interacting serine/threonine-protein kinase 15 [Source:UniProtKB/Swiss-Prot;Acc:P92937]	2.545	1.34738	1.75512e-29	7.99019e-26	yes	up	16.4733	41.8633	28.2167	21.2233	GO:0006468;GO:0016310;GO:0106311;GO:0009738;GO:0007165;GO:0009788;GO:0016301;GO:0000166;GO:0004674;GO:0016740;GO:0005515;GO:0004672;GO:0005524;GO:010631	BP:protein phosphorylation;BP:phosphorylation;BP:old GO;BP:abscisic acid-activated signaling pathway;BP:signal transduction;BP:negative regulation of abscisic acid-activated signaling pathway;MF:kinase activity;MF:nucleotide binding;MF:protein serine/threonine kinase activity;MF:transferase activity;MF:protein binding;MF:protein kinase activity;MF:ATP binding;MF:old GO;	------	------	------	------
AT4G03400	DFL2	Indole-3-acetic acid-amido synthetase GH3.10 [Source:UniProtKB/Swiss-Prot;Acc:Q9ZNS2]	4.081	2.02878	3.28998e-28	1.19821e-24	yes	up	10.6233	43.5233	28.1733	17.2433	GO:0009416;GO:0005737;GO:0009507;GO:0016874;GO:001688	BP:response to light stimulus;CC:cytoplasm;CC:chloroplast;MF:ligase activity;MF:acid-amino acid ligase activity;	K14487	GH3	map04075	Plant hormone signal transduction
AT5G42800	DFRA	Dihydroflavonol reductase [Source:UniProtKB/TrEMBL;Acc:B1GV15]	6.41	2.68026	0.000417787	0.0098836	yes	up	0.253333	1.62667	0.223333	0.48	GO:0009718;GO:0009813;GO:0042406;GO:0016616;GO:0045552;GO:0047890;GO:0050662;GO:0003824;GO:0005515;GO:001649	BP:anthocyanin-containing compound biosynthetic process;BP:flavonoid biosynthetic process;CC:extrinsic component of endoplasmic reticulum membrane;MF:oxidoreductase activity, acting on the CH-OH group of donors, NAD or NADP as acceptor;MF:dihydrokaempferol 4-reductase activity;MF:flavanone 4-reductase activity;MF:coenzyme binding;MF:catalytic activity;MF:protein binding;MF:oxidoreductase activity;	K13082	DFR	map00941	Flavonoid biosynthesis
AT5G20250	DIN10	Raffinose synthase family protein [Source:UniProtKB/TrEMBL;Acc:F4K470]	6.528	2.70656	2.19613e-11	4.01004e-09	yes	up	25.33	164.793	110.3	90.0633	GO:0005975;GO:0080167;GO:0071456;GO:0009409;GO:0006979;GO:0005829;GO:0009507;GO:0009506;GO:0047274;GO:0003824;GO:000372	11	K06617	E2.4.1.82	map00052	Galactose metabolism
AT1G28330	DRM1	Dormancy-associated protein 1 [Source:UniProtKB/Swiss-Prot;Acc:B9DGG8]	2.514	1.32977	7.8759e-17	3.5855e-14	yes	up	124.677	306.403	311.42	372.903	GO:0009744;GO:0009750;GO:0007275;GO:000974	BP:response to sucrose;BP:response to fructose;BP:multicellular organism development;BP:response to glucose;	------	------	------	------
AT1G68290	ENDO2	Endonuclease 2 [Source:UniProtKB/Swiss-Prot;Acc:Q9C9G4]	3.507	1.81005	0.000813754	0.0166213	yes	up	0.55	1.87333	0.456667	0.996667	GO:0090502;GO:0006308;GO:0090305;GO:0016021;GO:0016020;GO:0000014;GO:0043765;GO:0016787;GO:0004518;GO:0004519;GO:0004521;GO:0016788;GO:0003676;GO:0046872;GO:000830	BP:RNA phosphodiester bond hydrolysis, endonucleolytic;BP:DNA catabolic process;BP:nucleic acid phosphodiester bond hydrolysis;CC:integral component of membrane;CC:membrane;MF:single-stranded DNA endodeoxyribonuclease activity;MF:T/G mismatch-specific endonuclease activity;MF:hydrolase activity;MF:nuclease activity;MF:endonuclease activity;MF:endoribonuclease activity;MF:hydrolase activity, actin…	------	------	------	------
AT5G25190	ERF003	Ethylene-responsive transcription factor ERF003 [Source:UniProtKB/Swiss-Prot;Acc:Q94AW5]	2.83	1.50057	0.000128953	0.00375717	yes	up	27.56	77.9233	48.6167	45.5033	GO:0006355;GO:0009873;GO:0005634;GO:0003700;GO:0003677;GO:000551	BP:regulation of transcription, DNA-templated;BP:ethylene-activated signaling pathway;CC:nucleus;MF:transcription factor activity, sequence-specific DNA binding;MF:DNA binding;MF:protein binding;	------	------	------	------
AT1G21910	ERF012	DREB26 [Source:UniProtKB/TrEMBL;Acc:A0A178W3Q9]	2.187	1.12888	0.000394817	0.0094486	yes	up	59.5867	129.94	79.78	73.7967	GO:0071497;GO:0009751;GO:0009753;GO:0009873;GO:0006355;GO:0045893;GO:0034605;GO:0005634;GO:0044212;GO:0003700;GO:0000976;GO:000367	BP:cellular response to freezing;BP:response to salicylic acid;BP:response to jasmonic acid;BP:ethylene-activated signaling pathway;BP:regulation of transcription, DNA-templated;BP:positive regulation of transcription, DNA-templated;BP:cellular response to heat;CC:nucleus;MF:transcription regulatory region DNA binding;MF:transcription factor activity, sequence-specific DNA binding;MF:transcriptio…	------	------	------	------
AT1G77640	ERF013	Ethylene-responsive transcription factor ERF013 [Source:UniProtKB/Swiss-Prot;Acc:Q9CAP4]	2.077	1.05446	0.000149986	0.00426092	yes	up	13.07	27.1333	15.5633	21.4933	GO:0006355;GO:0009873;GO:0005634;GO:0044212;GO:0003700;GO:0003677;GO:000097	BP:regulation of transcription, DNA-templated;BP:ethylene-activated signaling pathway;CC:nucleus;MF:transcription regulatory region DNA binding;MF:transcription factor activity, sequence-specific DNA binding;MF:DNA binding;MF:transcription regulatory region sequence-specific DNA binding;	------	------	------	------
AT5G61590	ERF107	Ethylene-responsive transcription factor ERF107 [Source:UniProtKB/Swiss-Prot;Acc:Q9FKG2]	2.18	1.1245	0.000399344	0.00951818	yes	up	102.947	224.53	143.26	102.883	GO:1904277;GO:0019760;GO:0009873;GO:0006355;GO:0045893;GO:0009414;GO:0005634;GO:0044212;GO:0003700;GO:0000976;GO:000367	BP:negative regulation of wax biosynthetic process;BP:glucosinolate metabolic process;BP:ethylene-activated signaling pathway;BP:regulation of transcription, DNA-templated;BP:positive regulation of transcription, DNA-templated;BP:response to water deprivation;CC:nucleus;MF:transcription regulatory region DNA binding;MF:transcription factor activity, sequence-specific DNA binding;MF:transcription …	------	------	------	------
AT5G61890	ERF114	Ethylene-responsive transcription factor ERF114 [Source:UniProtKB/Swiss-Prot;Acc:Q9FH54]	2.771	1.47041	0.000216181	0.00574694	yes	up	1.16333	3.21333	0.823333	1.90667	GO:0009873;GO:0050832;GO:0006355;GO:0007275;GO:0005634;GO:0044212;GO:0003700;GO:0000976;GO:0005515;GO:000367	BP:ethylene-activated signaling pathway;BP:defense response to fungus;BP:regulation of transcription, DNA-templated;BP:multicellular organism development;CC:nucleus;MF:transcription regulatory region DNA binding;MF:transcription factor activity, sequence-specific DNA binding;MF:transcription regulatory region sequence-specific DNA binding;MF:protein binding;MF:DNA binding;	------	------	------	------
AT5G51550	EXL3	Protein EXORDIUM-like 3 [Source:UniProtKB/Swiss-Prot;Acc:Q9FHM9]	3.473	1.79631	4.21393e-24	7.67356e-21	yes	up	39.9933	138.24	89.3767	58.4833	GO:0080167;GO:0005615;GO:0048046;GO:0005576;GO:0009505;GO:000950	BP:response to karrikin;CC:extracellular space;CC:apoplast;CC:extracellular region;CC:plant-type cell wall;CC:plasmodesma;	------	------	------	------
AT5G22500	FAR1	Fatty acyl-CoA reductase 1 [Source:UniProtKB/Swiss-Prot;Acc:Q39152]	2.169	1.11684	5.08727e-06	0.000251737	yes	up	2.70333	5.84	3.28333	5.14333	GO:0006629;GO:0009611;GO:0009651;GO:0035336;GO:0010345;GO:0043231;GO:0005886;GO:0009507;GO:0080019;GO:0050062;GO:0102965;GO:001649	BP:lipid metabolic process;BP:response to wounding;BP:response to salt stress;BP:long-chain fatty-acyl-CoA metabolic process;BP:suberin biosynthetic process;CC:intracellular membrane-bounded organelle;CC:plasma membrane;CC:chloroplast;MF:fatty-acyl-CoA reductas;MF:long-chain-fatty-acyl-CoA reductase activity;MF:alcohol-forming fatty acyl-CoA reductase activity;MF:oxidoreductase activity;	K13356	FAR	map04146;map00073	Peroxisome;Cutin, suberine and wax biosynthesis
AT5G44130	FLA13	Fasciclin-like arabinogalactan protein 13 [Source:UniProtKB/Swiss-Prot;Acc:Q9FFH6]	2.136	1.09518	9.49385e-12	1.87916e-09	yes	up	85.5033	182.063	129.347	88.77	GO:0009834;GO:0005794;GO:0009536;GO:0016020;GO:0046658;GO:0005886;GO:0009505;GO:0009506;GO:003122	BP:plant-type secondary cell wall biogenesis;CC:Golgi apparatus;CC:plastid;CC:membrane;CC:anchored component of plasma membrane;CC:plasma membrane;CC:plant-type cell wall;CC:plasmodesma;CC:anchored component of membrane;	------	------	------	------
AT1G03870	FLA9	At1g03870 [Source:UniProtKB/TrEMBL;Acc:B3LF88]	2.085	1.05999	2.92786e-10	4.13304e-08	yes	up	89.5867	186.323	144.297	131.337	GO:0009834;GO:0099503;GO:0016020;GO:0046658;GO:0005576;GO:0005886;GO:003122	BP:plant-type secondary cell wall biogenesis;CC:secretory vesicle;CC:membrane;CC:anchored component of plasma membrane;CC:extracellular region;CC:plasma membrane;CC:anchored component of membrane;	------	------	------	------
AT2G33570	GALS1	Galactan beta-1,4-galactosyltransferase GALS1 [Source:UniProtKB/Swiss-Prot;Acc:O22807]	2.081	1.0576	4.34218e-15	1.58142e-12	yes	up	6.32667	13.1167	10.5633	8.97333	GO:0042546;GO:0045489;GO:0071555;GO:0005794;GO:0016021;GO:0016020;GO:0000139;GO:0016740;GO:0016757;GO:000383	BP:cell wall biogenesis;BP:pectin biosynthetic process;BP:cell wall organization;CC:Golgi apparatus;CC:integral component of membrane;CC:membrane;CC:Golgi membrane;MF:transferase activity;MF:transferase activity, transferring glycosyl groups;MF:beta-N-acetylglucosaminylglycopeptide beta-1,4-galactosyltransferase activity;	K23869	GALS	------	------
AT3G02040	GDPD1	Glycerophosphodiester phosphodiesterase GDPD1, chloroplastic [Source:UniProtKB/Swiss-Prot;Acc:Q9SGA2]	2.696	1.43097	7.87471e-06	0.000369584	yes	up	3.06667	8.31	9.84333	7.26667	GO:0006629;GO:0006071;GO:0071456;GO:0046475;GO:0030643;GO:0009536;GO:0005623;GO:0009507;GO:0016787;GO:0008889;GO:0000287;GO:000808	BP:lipid metabolic process;BP:glycerol metabolic process;BP:cellular response to hypoxia;BP:glycerophospholipid catabolic process;BP:cellular phosphate ion homeostasis;CC:plastid;CC:cell;CC:chloroplast;MF:hydrolase activity;MF:glycerophosphodiester phosphodiesterase activity;MF:magnesium ion binding;MF:phosphoric diester hydrolase activity;	K18696	GDE1	map00564	Glycerophospholipid metabolism
AT5G26220	GGCT2;1	Gamma-glutamylcyclotransferase 2-1 [Source:UniProtKB/Swiss-Prot;Acc:Q8GY54]	4.192	2.06779	3.60441e-12	7.54439e-10	yes	up	2.35	9.85333	7.24	3.91333	GO:0010288;GO:0046686;GO:0006751;GO:0005737;GO:0016829;GO:000383	BP:response to lead ion;BP:response to cadmium ion;BP:glutathione catabolic process;CC:cytoplasm;MF:lyase activity;MF:gamma-glutamylcyclotransferase activity;	K22596	GGCT	map00480	Glutathione metabolism
AT4G17460	HAT1	Homeobox-leucine zipper protein HAT1 [Source:UniProtKB/Swiss-Prot;Acc:P46600]	2.464	1.30096	0.0016329	0.0279203	yes	up	18.38	45.41	36.37	26.0633	GO:0010582;GO:0048467;GO:0006355;GO:0003006;GO:0006357;GO:0080127;GO:0005634;GO:0043565;GO:0003700;GO:0044212;GO:0000976;GO:0043621;GO:0005515;GO:0003677;GO:000098	BP:floral meristem determinacy;BP:gynoecium development;BP:regulation of transcription, DNA-templated;BP:developmental process involved in reproduction;BP:regulation of transcription from RNA polymerase II promoter;BP:fruit septum development;CC:nucleus;MF:sequence-specific DNA binding;MF:transcription factor activity, sequence-specific DNA binding;MF:transcription regulatory region DNA binding;M…	K09338	HD-ZIP	------	------
AT3G55970	JRG21	JRG21 [Source:UniProtKB/TrEMBL;Acc:A0A178V764]	2.161	1.11191	0.00073896	0.0154317	yes	up	2.31667	5	1.72	3.01333	GO:0009813;GO:2000022;GO:0055114;GO:0051213;GO:0120091;GO:0046872;GO:001649	BP:flavonoid biosynthetic process;BP:regulation of jasmonic acid mediated signaling pathway;BP:oxidation-reduction process;MF:dioxygenase activity;MF:jasmonic acid hydrolase;MF:metal ion binding;MF:oxidoreductase activity;	------	------	------	------
AT3G49570	LSU3	Protein RESPONSE TO LOW SULFUR 3 [Source:UniProtKB/Swiss-Prot;Acc:Q9Scontrol2]	2.544	1.34708	2.49748e-08	2.29692e-06	yes	up	14.8533	37.91	38.2967	31.3433	GO:0098869;GO:000557	BP:cellular oxidant detoxification;CC:cellular_component;	------	------	------	------
AT2G38530	LTP2	Non-specific lipid-transfer protein [Source:UniProtKB/TrEMBL;Acc:A0A178W063]	2.131	1.09136	1.91547e-09	2.29478e-07	yes	up	37.9033	81.0233	25.87	41.7367	GO:0090627;GO:1901957;GO:0006869;GO:0006649;GO:0042335;GO:0009414;GO:0005794;GO:0016020;GO:0005802;GO:0005886;GO:0005768;GO:0009505;GO:0009507;GO:000828	BP:plant epidermal cell differentiation;BP:regulation of cutin biosynthetic process;BP:lipid transport;BP:phospholipid transfer to membrane;BP:cuticle development;BP:response to water deprivation;CC:Golgi apparatus;CC:membrane;CC:trans-Golgi network;CC:plasma membrane;CC:endosome;CC:plant-type cell wall;CC:chloroplast;MF:lipid binding;	------	------	------	------
AT5G52900	MAKR6	Probable membrane-associated kinase regulator 6 [Source:UniProtKB/Swiss-Prot;Acc:Q84JK8]	2.009	1.00656	3.80955e-09	4.20436e-07	yes	up	8.67	17.4067	11.8767	8.83333	GO:0009738;GO:0016020;GO:000588	BP:abscisic acid-activated signaling pathway;CC:membrane;CC:plasma membrane;	------	------	------	------
AT3G06370	NHX4	NHX4 [Source:UniProtKB/TrEMBL;Acc:A0A384KPV5]	2.019	1.01342	0.00179614	0.0301453	yes	up	1.06667	2.03333	2.74667	2.74667	GO:0098719;GO:0071805;GO:1902600;GO:0006812;GO:0006814;GO:0035725;GO:0055075;GO:0006885;GO:0051453;GO:0009651;GO:0055085;GO:0016021;GO:0016020;GO:0005623;GO:0005886;GO:0005774;GO:0015299;GO:0015386;GO:001538	BP:sodium ion import across plasma membrane;BP:potassium ion transmembrane transport;BP:hydrogen ion transmembrane transport;BP:cation transport;BP:sodium ion transport;BP:sodium ion transmembrane transport;BP:potassium ion homeostasis;BP:regulation of pH;BP:regulation of intracellular pH;BP:response to salt stress;BP:transmembrane transport;CC:integral component of membrane;CC:membrane;CC:cell;C…	------	------	------	------
AT2G36050	OFP15	OFP15 [Source:UniProtKB/TrEMBL;Acc:A0A178VSX7]	2.344	1.22899	1.76702e-07	1.26186e-05	yes	up	7.10333	16.61	15.75	10.3	GO:0045892;GO:000563	BP:negative regulation of transcription, DNA-templated;CC:nucleus;	------	------	------	------
AT2G32100	OFP16	Transcription repressor OFP16 [Source:UniProtKB/Swiss-Prot;Acc:Q9SKY9]	3.129	1.64577	3.43001e-10	4.76798e-08	yes	up	2.26333	7.07333	5.90667	1.25667	GO:0045892;GO:000563	BP:negative regulation of transcription, DNA-templated;CC:nucleus;	------	------	------	------
AT2G42870	PAR1	Transcription factor PAR1 [Source:UniProtKB/Swiss-Prot;Acc:Q9SJH0]	2.53	1.33894	5.54276e-05	0.00187958	yes	up	2.98333	7.56	6.46	6.33333	GO:0032502;GO:0009742;GO:0045892;GO:0040008;GO:0009641;GO:0005634;GO:0003712;GO:004280	BP:developmental process;BP:brassinosteroid mediated signaling pathway;BP:negative regulation of transcription, DNA-templated;BP:regulation of growth;BP:shade avoidance;CC:nucleus;MF:transcription cofactor activity;MF:protein homodimerization activity;	------	------	------	------
AT1G22530	PATL2	Patellin-2 [Source:UniProtKB/Swiss-Prot;Acc:Q56ZI2]	2.103	1.0726	2.20211e-11	4.01004e-09	yes	up	42.6233	89.4467	67.39	66.7833	GO:0071365;GO:1901703;GO:0051301;GO:0007049;GO:0005737;GO:0005794;GO:0005634;GO:0016020;GO:0005886;GO:0008289;GO:000202	BP:cellular response to auxin stimulus;BP:protein localization involved in auxin polar transport;BP:cell division;BP:cell cycle;CC:cytoplasm;CC:Golgi apparatus;CC:nucleus;CC:membrane;CC:plasma membrane;MF:lipid binding;MF:protease binding;	------	------	------	------
AT1G19610	PDF1.4	Defensin-like protein 19 [Source:UniProtKB/Swiss-Prot;Acc:P82787]	3.051	1.60924	0.00223824	0.035504	yes	up	1.42333	4.37333	2.32333	6.09667	GO:0050832;GO:0031640;GO:0006952;GO:0016021;GO:0016020;GO:0005576;GO:000367	BP:defense response to fungus;BP:killing of cells of other organism;BP:defense response;CC:integral component of membrane;CC:membrane;CC:extracellular region;MF:molecular_function;	------	------	------	------
AT1G13700	PGL1	Probable 6-phosphogluconolactonase 1 [Source:UniProtKB/Swiss-Prot;Acc:Q9LMX8]	2.502	1.32303	3.8835e-05	0.00138393	yes	up	7.70667	20.03	14.5167	14.27	GO:0005975;GO:0006098;GO:0009051;GO:0005737;GO:0005829;GO:0016787;GO:0017057;GO:001685	BP:carbohydrate metabolic process;BP:pentose-phosphate shunt;BP:pentose-phosphate shunt, oxidative branch;CC:cytoplasm;CC:cytosol;MF:hydrolase activity;MF:6-phosphogluconolactonase activity;MF:isomerase activity;	K01057	PGLS, pgl, devB	map00030	Pentose phosphate pathway
AT2G02950	PKS1	Protein PHYTOCHROME KINASE SUBSTRATE 1 [Source:UniProtKB/Swiss-Prot;Acc:Q9SWI1]	2.106	1.07434	1.42972e-18	1.04141e-15	yes	up	14.5233	30.4933	19.7133	16.1967	GO:0009638;GO:0009585;GO:0016310;GO:0010017;GO:0010218;GO:0009958;GO:0010114;GO:0005737;GO:0016020;GO:0005886;GO:0016301;GO:000551	BP:phototropism;BP:red, far-red light phototransduction;BP:phosphorylation;BP:red or far-red light signaling pathway;BP:response to far red light;BP:positive gravitropism;BP:response to red light;CC:cytoplasm;CC:membrane;CC:plasma membrane;MF:kinase activity;MF:protein binding;	------	------	------	------
AT5G04190	PKS4	Protein PHYTOCHROME KINASE SUBSTRATE 4 [Source:UniProtKB/Swiss-Prot;Acc:Q9FYE2]	2.69	1.42749	1.9974e-05	0.000799401	yes	up	0.88	2.35667	1.17667	1.21667	GO:0009638;GO:0009585;GO:0010017;GO:000551	BP:phototropism;BP:red, far-red light phototransduction;BP:red or far-red light signaling pathway;MF:protein binding;	------	------	------	------
AT3G30775	POX1	Proline dehydrogenase 1, mitochondrial [Source:UniProtKB/Swiss-Prot;Acc:P92983]	2.081	1.05712	3.53796e-05	0.00129111	yes	up	3.02333	6.27667	9.09	11.7633	GO:0006562;GO:0006560;GO:0010133;GO:0042742;GO:0009414;GO:0071456;GO:0006979;GO:0005739;GO:0004657;GO:0071949;GO:001649	BP:proline catabolic process;BP:proline metabolic process;BP:proline catabolic process to glutamate;BP:defense response to bacterium;BP:response to water deprivation;BP:cellular response to hypoxia;BP:response to oxidative stress;CC:mitochondrion;MF:proline dehydrogenase activity;MF:FAD binding;MF:oxidoreductase activity;	K00318	PRODH, fadM, putB	map00330	Arginine and proline metabolism
AT1G10150	PP2A10	Protein PHLOEM PROTEIN 2-LIKE A10 [Source:UniProtKB/Swiss-Prot;Acc:Q9SY57]	2.043	1.03047	4.11485e-09	4.43559e-07	yes	up	13.91	28.2967	19.09	14.7733	GO:0016021;GO:0016020;GO:003024	CC:integral component of membrane;CC:membrane;MF:carbohydrate binding;	------	------	------	------
AT5G05440	PYL5	Abscisic acid receptor PYL5 [Source:UniProtKB/Swiss-Prot;Acc:Q9FLB1]	3.025	1.59707	1.1928e-11	2.31073e-09	yes	up	3.79	11.4533	5.22667	4.5	GO:0032515;GO:0009738;GO:0080163;GO:0005737;GO:0016020;GO:0005634;GO:0005886;GO:0004864;GO:0005515;GO:0038023;GO:001042	BP:negative regulation of phosphoprotein phosphatase activity;BP:abscisic acid-activated signaling pathway;BP:regulation of protein serine/threonine phosphatase activity;CC:cytoplasm;CC:membrane;CC:nucleus;CC:plasma membrane;MF:protein phosphatase inhibitor activity;MF:protein binding;MF:signaling receptor activity;MF:abscisic acid binding;	K14496	PYL	map04016;map04075	MAPK signaling pathway - plant;Plant hormone signal transduction
AT3G57520	RFS2	Probable galactinol--sucrose galactosyltransferase 2 [Source:UniProtKB/Swiss-Prot;Acc:Q94A08]	2.13	1.09058	3.58905e-09	4.03436e-07	yes	up	47.6733	100.893	74.1	81.48	GO:0005975;GO:0080167;GO:0034484;GO:0006979;GO:0009506;GO:0047274;GO:0052692;GO:0003824;GO:0016740;GO:001675	BP:carbohydrate metabolic process;BP:response to karrikin;BP:raffinose catabolic process;BP:response to oxidative stress;CC:plasmodesma;MF:galactinol-sucrose galactosyltransferase activity;MF:raffinose alpha-galactosidase activity;MF:catalytic activity;MF:transferase activity;MF:transferase activity, transferring glycosyl groups;	K06617	E2.4.1.82	map00052	Galactose metabolism
AT2G02990	RNS1	Ribonuclease 1 [Source:UniProtKB/Swiss-Prot;Acc:P42813]	2.599	1.3778	9.24364e-05	0.00287738	yes	up	1.58333	4.11	1.02333	1.4	GO:0009718;GO:0090501;GO:0009611;GO:0016036;GO:0090502;GO:0006401;GO:0090305;GO:0005618;GO:0005576;GO:0005886;GO:0033897;GO:0016787;GO:0004518;GO:0004519;GO:0016829;GO:0004540;GO:0004521;GO:000372	BP:anthocyanin-containing compound biosynthetic process;BP:RNA phosphodiester bond hydrolysis;BP:response to wounding;BP:cellular response to phosphate starvation;BP:RNA phosphodiester bond hydrolysis, endonucleolytic;BP:RNA catabolic process;BP:nucleic acid phosphodiester bond hydrolysis;CC:cell wall;CC:extracellular region;CC:plasma membrane;MF:ribonuclease T2 activity;MF:hydrolase activity;MF:…	K01166	RNASET2	------	------
AT1G29450	SAUR64	Auxin-responsive protein SAUR64 [Source:UniProtKB/Swiss-Prot;Acc:Q0V7Z5]	2.048	1.03388	0.000930595	0.0184398	yes	up	3.41667	7	6.66	2.08	GO:0009733;GO:0009734;GO:0040008;GO:0007275;GO:0016020;GO:0005886;GO:000367	BP:response to auxin;BP:auxin-activated signaling pathway;BP:regulation of growth;BP:multicellular organism development;CC:membrane;CC:plasma membrane;MF:molecular_function;	------	------	------	------
AT1G29500	SAUR66	Auxin-responsive protein SAUR66 [Source:UniProtKB/Swiss-Prot;Acc:Q9C7Q1]	2.02	1.01422	0.000126749	0.00371076	yes	up	4.4	8.90667	7.83667	3.14333	GO:0009733;GO:0009734;GO:0040008;GO:0007275;GO:0016020;GO:0005730;GO:0005634;GO:0005886;GO:000367	BP:response to auxin;BP:auxin-activated signaling pathway;BP:regulation of growth;BP:multicellular organism development;CC:membrane;CC:nucleolus;CC:nucleus;CC:plasma membrane;MF:molecular_function;	------	------	------	------
AT1G29510	SAUR67	Auxin-responsive protein SAUR67 [Source:UniProtKB/Swiss-Prot;Acc:F4I1I4]	2.359	1.23787	0.00258294	0.0393931	yes	up	3.80333	9.09333	7.55667	3.03333	GO:0009733;GO:0080086;GO:0009734;GO:0040008;GO:0009926;GO:0007275;GO:0016021;GO:0016020;GO:0005886;GO:000367	BP:response to auxin;BP:stamen filament development;BP:auxin-activated signaling pathway;BP:regulation of growth;BP:auxin polar transport;BP:multicellular organism development;CC:integral component of membrane;CC:membrane;CC:plasma membrane;MF:molecular_function;	------	------	------	------
AT5G23210	SCPL34	Serine carboxypeptidase-like 34 [Source:UniProtKB/Swiss-Prot;Acc:Q0WPR4]	2.462	1.30004	1.12204e-16	4.86482e-14	yes	up	22.7933	54.3133	40.7067	29.5467	GO:0051603;GO:0006508;GO:0005773;GO:0005576;GO:0016787;GO:0004180;GO:0004185;GO:000823	BP:proteolysis involved in cellular protein catabolic process;BP:proteolysis;CC:vacuole;CC:extracellular region;MF:hydrolase activity;MF:carboxypeptidase activity;MF:serine-type carboxypeptidase activity;MF:peptidase activity;	K16297	SCPL-II	------	------
AT5G48850	SDI1	ATSDI1 [Source:UniProtKB/TrEMBL;Acc:A0A178UKA2]	3.825	1.93531	3.9986e-09	4.36015e-07	yes	up	4.2	16.0167	14.0833	12.6	GO:0010438;GO:0010439;GO:0006792;GO:0017053;GO:0005634;GO:0090568;GO:000551	BP:cellular response to sulfur starvation;BP:regulation of glucosinolate biosynthetic process;BP:regulation of sulfur utilization;CC:transcriptional repressor complex;CC:nucleus;CC:nuclear transcriptional repressor complex;MF:protein binding;	------	------	------	------
AT1G36370	SHM7	Serine hydroxymethyltransferase 7 [Source:UniProtKB/Swiss-Prot;Acc:Q84WV0]	2.923	1.54734	9.69146e-21	9.80453e-18	yes	up	30.3933	88.4633	77.9167	52.47	GO:0006730;GO:0044030;GO:0046653;GO:0046655;GO:0006565;GO:0006544;GO:0035999;GO:0046686;GO:0046500;GO:1904482;GO:0055063;GO:0019264;GO:0005737;GO:0005634;GO:0008270;GO:0016740;GO:0070905;GO:0016597;GO:0004372;GO:0003824;GO:0050897;GO:003017	BP:one-carbon metabolic process;BP:regulation of DNA methylation;BP:tetrahydrofolate metabolic process;BP:folic acid metabolic process;BP:L-serine catabolic process;BP:glycine metabolic process;BP:tetrahydrofolate interconversion;BP:response to cadmium ion;BP:S-adenosylmethionine metabolic process;BP:cellular response to tetrahydrofolate;BP:sulfate ion homeostasis;BP:glycine biosynthetic process …	K00600	glyA, SHMT	map00460;map00630;map00670;map00260	Cyanoamino acid metabolism;Glyoxylate and dicarboxylate metabolism;One carbon pool by folate;Glycine, serine and threonine metabolism
AT5G24030	SLAH3	S-type anion channel SLAH3 [Source:UniProtKB/Swiss-Prot;Acc:Q9FLV9]	2.475	1.30764	8.85385e-09	8.85872e-07	yes	up	4.38667	10.7933	6.85	5.20667	GO:0015698;GO:0009414;GO:0006811;GO:0006873;GO:0055085;GO:0034220;GO:0006821;GO:0009651;GO:0016021;GO:0016020;GO:0005623;GO:0005886;GO:0005515;GO:000830	BP:inorganic anion transport;BP:response to water deprivation;BP:ion transport;BP:cellular ion homeostasis;BP:transmembrane transport;BP:ion transmembrane transport;BP:chloride transport;BP:response to salt stress;CC:integral component of membrane;CC:membrane;CC:cell;CC:plasma membrane;MF:protein binding;MF:voltage-gated anion channel activity;	------	------	------	------
[truncated: 47 more rows]

## Sheet: S3B
Table S3B Differentially upregulated genes in StWRKY6-OE line under non-Cd stress conditions
Gene_id	Gene name	Gene description	FC(OE/WT)	Log2FC(OE/WT)	Pvalue	Padjust	Significant	Regulate	WT(cd)	OE(cd)	WT(control)	OE(control)	GO_id	GO_term	KO_id	KO_name	Pathway_id	Pathway_definition
[truncated: 26 more rows]

## Sheet: S3C
Table S3C Genes differentially upregulated in StWRKY6-OE line under both non-Cd and Cd stress conditions
[truncated: 6 more rows]

[truncated: 6 more sheets: S3D, S3E, S3F, Figure S1, Figure S2, Figure S3]
